# Supplementary material for: Integration of Mutational Signature Analysis with 3D Chromatin Data Unveils Differential AID-Related Mutagenesis in Indolent Lymphomas
Source: Int J Mol Sci. 2021 Dec 1;22(23):13015. doi: 10.3390/ijms222313015 (PMC8657711; doi:10.3390/ijms222313015)
Supplement: Supplementary file 1 [file ijms-22-13015-s001.zip]

Archive with 4 entries (4 files):
- Suplementary_Figures_v2_clean.pdf
- __MACOSX/._Suplementary_Figures_v2_clean.pdf
- Supplemental_Tables_v4.xlsx
- __MACOSX/._Supplemental_Tables_v4.xlsx
