# Supplementary material for: Integration of Mutational Signature Analysis with 3D Chromatin Data Unveils Differential AID-Related Mutagenesis in Indolent Lymphomas
Source: Int J Mol Sci. 2021 Dec 1;22(23):13015. doi: 10.3390/ijms222313015 (PMC8657711; doi:10.3390/ijms222313015)
Supplement: Supplementary file 1 [file ijms-22-13015-s001.zip › Supplemental_Tables_v4.xlsx]

## Sheet: Table S1 Clinical data 
Table S1. Clinical data
Sample ID	Age	Gender	Diagnosis	Stage	Exposed to Cytotoxic Therapy	Ig Isotype	Ig Mutation Status
CLL_01	61	female	CLL	B	N/A	N/A	mutated
CLL_02	54	male	CLL	A	N/A	N/A	unmutated
CLL_03	73	male	CLL	A	N/A	N/A	mutated
CLL_04	55	male	CLL	C	N/A	N/A	unmutated
CLL_05	56	male	CLL	B	N/A	N/A	unmutated
CLL_06	49	male	CLL	A	N/A	N/A	unmutated
CLL_07	58	male	CLL	B	N/A	N/A	unmutated
CLL_08	62	male	CLL	C	N/A	N/A	unmutated
CLL_09	88	male	CLL	A	N/A	N/A	unmutated
CLL_10	54	female	CLL	B	N/A	N/A	mutated
CLL_11	53	male	CLL	C	N/A	N/A	unmutated
CLL_12	67	male	CLL	Richter	N/A	N/A	unmutated
CLL_13	59	male	CLL	C	N/A	N/A	unmutated
CLL_14	64	male	CLL	B	N/A	N/A	mutated
CLL_15	53	female	CLL	B	N/A	N/A	mutated
CLL_16	41	female	CLL	C	N/A	N/A	unmutated
CLL_17	42	male	CLL	B	N/A	N/A	unmutated
CLL_18	59	male	CLL	B	N/A	N/A	unmutated
CLL_19	58	male	CLL	B	N/A	N/A	unmutated
CLL_20	50	male	CLL	B	N/A	N/A	unmutated
CLL_21	39	female	MBL	MBL	N/A	N/A	mutated
CLL_22	70	male	CLL	A	N/A	N/A	mutated
CLL_23	56	female	CLL	B	N/A	N/A	unmutated
CLL_24	42	male	CLL	B	N/A	N/A	unmutated
CLL_277	71	female	CLL	A	No	N/A	mutated
CLL_86	47	female	CLL	A	No	IgM	mutated
CLL_93	48	male	CLL	A	No	IgM	mutated
MBL_59	80	male	MBL	MBL	No	IgM	mutated
MBL_86	57	male	MBL	MBL	No	IgM	unmutated
MBL_93	50	female	MBL	MBL	No	IgM	mutated
FL_10000_LN	44	female	FL	IV	N/A	IgM	N/A
FL_10971_LN	56	male	FL	II	N/A	IgG	N/A
FL_11770_LN	59	male	FL	III	N/A	IgG	N/A
FL_0144_LN	37	male	FL	IV	N/A	IgM	N/A
FL_0144_BM	37	male	FL	IV	N/A	IgM	N/A
FL_8934_LN	66	male	FL	IV	N/A	IgG	N/A
FL_8934_PBL	66	male	FL	IV	N/A	IgG	N/A
FL_12282_LN	73	male	FL	IV	N/A	IgM	N/A
FL_12118_LN	51	female	FL	IV	N/A	IgG	N/A
FL_01_01	55	female	FL	IV	No	N/A	N/A
FL_01_02	55	female	FL	IV	Yes: Chlorambucil	N/A	N/A
FL_01_03	55	female	FL	IV	Yes: R-CHOP	N/A	N/A
FL_01_04	55	female	FL	IV	Yes: Bendamustine + GA101	N/A	N/A
FL_02_01	36	female	FL	IV	No	N/A	N/A
FL_02_02	36	female	FL	IV	Yes: Chl + Bexxar	N/A	N/A
FL_02_03	36	female	FL	IV	Yes: FMD then CHOP	N/A	N/A
FL_02_04	36	female	FL	IV	No	N/A	N/A
FL_02_05	36	female	FL	IV	Yes: Velcade	N/A	N/A
FL_02_06	36	female	FL	IV	No	N/A	N/A
FL_02_07	36	female	FL	IV	Yes: Radiotherapy	N/A	N/A
FL_02_08	36	female	FL	IV	Yes: Chl + Rituximab	N/A	N/A
FL_02_09	36	female	FL	IV	Yes: IFRT	N/A	N/A
FL_03_01	37	male	FL	Unk	No	N/A	N/A
FL_03_02	37	male	FL	Unk	Yes: Chlorambucil	N/A	N/A
FL_03_03	37	male	FL	Unk	No	N/A	N/A
FL_04_01	46	male	FL	IV	No	N/A	N/A
FL_04_02	46	male	FL	IV	Yes: Chlorambucil	N/A	N/A
FL_04_03	46	male	FL	IV	No	N/A	N/A
FL_04_04	46	male	FL	IV	Yes: Rituximab	N/A	N/A
FL_05_01	50	female	FL	IV	No	N/A	N/A
FL_05_02	50	female	FL	IV	Yes: BEAM-R	N/A	N/A
FL_05_03	50	female	FL	IV	Yes: Etoposide	N/A	N/A
FL_05_04	50	female	FL	IV	Yes: Velcade + Rituximab	N/A	N/A
Chl: chlorambucil; CHOP: cyclophosphamide, doxorubicin, vincristine, prednisolone; R: rituximab; GA101: obinutuzumab; FMD: fludarabine,
mitoxantrone, dexamethasone; IFRT: involved field radiotherapy; Unk: unknown; BEAM: carmustine, etoposide, cytarabine, melphalan; RIC-SCT: reduced intensity conditioning stem cell transplantation; N/A: not available

## Sheet: Table S2 Metrics WES data 
Table S2 .Metrics WES data
Case	Type	Total Reads	Mean Coverage	On target Sequencing	On target 10x
FL_01_1	tumor	148366538	220.51	90.09	91.55
FL_01_2	tumor	116694500	154.75	91.28	97.34
FL_01_3	tumor	120151948	163.65	91.86	97.33
FL_01_4	tumor	114548762	158.43	92.17	97.39
FL_01_NO	normal	147351546	211.89	90.33	97.61
FL_02_1	tumor	109882280	144.58	91.02	97.27
FL_02_2	tumor	148524558	225.7	90.54	97.15
FL_02_3	tumor	118689014	158.23	88.99	94.47
FL_02_4	tumor	126138784	194.33	89.23	84.61
FL_02_5	tumor	118783748	173.97	90.38	96.92
FL_02_6	tumor	111401228	148.48	90.54	97.32
FL_02_7	tumor	109036698	150.66	91.8	97.14
FL_02_8	tumor	122191574	163.88	92.02	97.47
FL_02_9	tumor	130684024	176.18	90.82	97.41
FL_02_NO	normal	120578920	163.97	91.79	97.44
FL_03_1	tumor	141200834	195.96	92.41	97.68
FL_03_2	tumor	157118176	223.41	90.3	97.48
FL_03_3	tumor	107698786	163.95	96.65	84.34
FL_03_NO	normal	67184452	95.78	93	93.08
FL_04_1	tumor	118988300	164.38	91.92	97.47
FL_04_2	tumor	120262084	168.09	90.99	91.02
FL_04_3	tumor	119069140	163.2	92.53	97.48
FL_04_4	tumor	103812104	146.98	92.48	97.24
FL_04_NO	normal	113699268	182.2	96.51	97.09
FL_05_1	tumor	154134958	229.38	92.88	97.36
FL_05_2	tumor	124658200	180.59	92.65	97.19
FL_05_3	tumor	137118204	191.58	92.03	97.28
FL_05_4	tumor	99690824	119.69	80.51	95.28
FL_05_NO	normal	113518770	151.21	87.41	95.69
FL_0144_NO	normal	45467910	59.11	81.81	96.2
FL_0144_LN	tumor	130494860	136.72	70.64	98.16
FL_10000_NO	normal	49920404	65.44	81.45	96.16
FL_10000_LN	tumor	107285804	122.27	75.19	97.7
FL_10971_NO	normal	37779993	53.3	86.08	90.21
FL_10971_LN	tumor	133822353	132.93	67.03	98.13
FL_11770_NO	normal	45228495	60.24	81	94.35
FL_11770_LN	tumor	122110764	134.99	73.44	98.03
FL_0144_BM	tumor	101624412	113.22	77.52	97.5
FL_8934_NO	normal	33563972	45.84	83.14	90.2
FL_8934_LN	tumor	87562601	97.11	72.73	97.54
FL_8934_PBL	tumor	126074349	135.82	72.2	98.08
CLL_01	tumor	99975777	109.75	76.18	98.34
CLL_01_NO	normal	129779234	157.77	81.1	98.98
CLL_02	tumor	85229538	104.37	82.46	97.92
CLL_02_NO	normal	60710368	74.79	82.37	96.19
CLL_03	tumor	114674940	133.36	79.47	98.71
CLL_03_NO	normal	159444596	188.9	81.67	99.25
CLL_04	tumor	113351104	140.36	81.94	98.72
CLL_04_NO	normal	112766842	136.66	80.86	98.77
CLL_05	tumor	115682359	142.34	82.02	98.8
CLL_05_NO	normal	123990026	144.86	80.34	98.48
CLL_06	tumor	126154032	158.38	82.57	98.89
CLL_06_NO	normal	109898040	129.5	80.85	97.56
CLL_07	tumor	106298393	132.26	82.25	98.57
CLL_07_NO	normal	150116755	183.67	81.91	98.56
CLL_08	tumor	139094030	170.18	82.04	99.11
CLL_08_NO	normal	95331442	115.41	80.84	97.67
CLL_09	tumor	104454852	106.49	73.97	97.08
CLL_09_NO	normal	108021998	109.25	73.09	92.96
CLL_10	tumor	123664825	144.51	79.19	98.95
CLL_10_NO	normal	98180470	120.88	81.77	97.55
CLL_11	tumor	149233697	184.1	81.98	99.17
CLL_11_NO	normal	108345186	124.27	79.19	97.88
CLL_12	tumor	158116448	191.71	81.54	99.18
CLL_12_NO	normal	110093882	136.26	81.59	96.99
CLL_13	tumor	41849706	43.9	74.71	89.88
CLL_13_NO	normal	58636071	60.24	73.49	90.83
CLL_14	tumor	104612132	107.36	74.42	96.95
CLL_14_NO	normal	110232945	111.72	73.61	95.83
CLL_15	tumor	109906036	110.89	73.67	97.47
CLL_15_NO	normal	95832210	97.07	73.42	94.6
CLL_16	tumor	99172829	103.13	74.91	95.59
CLL_16_NO	normal	85287736	85.02	72.81	90.3
CLL_17	tumor	89581223	89.9	73.6	95.77
CLL_17_NO	normal	104387169	106.7	73.69	95.35
CLL_18	tumor	95132406	96.25	73.61	95.24
CLL_18_NO	normal	87603781	88.37	73.9	95.89
CLL_19	tumor	113777708	114.03	73.51	97.5
CLL_19_NO	normal	114298637	114.53	73.13	94.58
CLL_20	tumor	37647698	39.68	74.79	86.63
CLL_20_NO	normal	32770136	33.53	72.26	75.75
CLL_21	tumor	41585567	57.6	88.93	93.58
CLL_21_NO	normal	33680058	46.39	89.6	89.46
CLL_22	tumor	31795254	44.03	89.78	89.17
CLL_22_NO	normal	31290637	43.93	89.87	86.51
CLL_23	tumor	38790769	54.29	89.46	93.09
CLL_23_NO	normal	27253034	36.64	89.39	87.05
CLL_24	tumor	44981602	61.15	89.04	94.55
CLL_24_NO	normal	33057321	46.4	90.05	83.09
FL_12118_LN	tumor	239020845	231.43	78.16	97.45
FL_12118_NO	normal	55302794	53.05	77.83	95.12
FL_12282_LN	tumor	245363933	229.76	76.59	97.59
FL_12282_NO	normal	55601919	52.8	77.16	95.11
CLL_277	tumor	43392234	56.04	89.37	93.76
CLL_277_NO	normal	32037410	41.21	88.06	88.64
CLL_93	tumor	31590992	41.76	88.52	89.15
CLL_93_NO	normal	47606605	61.73	89.37	94.98
CLL_86	tumor	20495577	27.21	88.99	76.86
CLL_86_NO	normal	31632719	42.66	89.17	88.37
MBL_59	tumor	23177666	30.51	90.79	81.65
MBL_59_NO	normal	31016054	42.05	89.15	88.32
MBL_86	tumor	31290592	40.96	88.47	87.98
MBL_86_NO	normal	13226442	17.46	90.68	60.59
MBL_93	tumor	46616083	60.8	89.67	94.71
MBL_93_NO	normal	34519064	46.01	89.74	90.93

## Sheet: Table S3 Novel signature A(WES)
Table S3. Similarity between COSMIC signatures combinatory and novel signature A (WES).
combination	similarity	proportions
SBS6+SBS40	0.845188	SBS6=0.26;SBS40=0.74
SBS5+SBS15	0.842592	SBS5=0.81;SBS15=0.19
SBS3+SBS6	0.838039	SBS3=0.75;SBS6=0.25
SBS1+SBS5	0.837338	SBS1=0.12;SBS5=0.88
SBS5+SBS6	0.834261	SBS5=0.79;SBS6=0.21
SBS1+SBS40	0.829914	SBS1=0.15;SBS40=0.85
SBS15+SBS40	0.823039	SBS15=0.22;SBS40=0.78
SBS3+SBS15	0.817732	SBS3=0.78;SBS15=0.22
SBS1+SBS3	0.817507	SBS1=0.15;SBS3=0.85
SBS6+SBS92	0.803992	SBS6=0.33;SBS92=0.67
SBS5+SBS87	0.800708	SBS5=0.83;SBS87=0.17
SBS6+SBS9	0.800449	SBS6=0.37;SBS9=0.63
SBS6+SBS25	0.794107	SBS6=0.3;SBS25=0.7
SBS15+SBS92	0.793467	SBS15=0.29;SBS92=0.71
SBS5+SBS94	0.787174	SBS5=0.75;SBS94=0.25
SBS5+SBS17b	0.786235	SBS5=0.94;SBS17b=0.06
SBS15+SBS25	0.785514	SBS15=0.26;SBS25=0.74
SBS6+SBS93	0.785193	SBS6=0.37;SBS93=0.63
SBS5+SBS25	0.782898	SBS5=0.71;SBS25=0.29
SBS5+SBS35	0.780837	SBS5=0.84;SBS35=0.16
SBS5+SBS84	0.780292	SBS5=0.87;SBS84=0.13
SBS5+SBS9	0.778139	SBS5=0.79;SBS9=0.21
SBS5+SBS93	0.777628	SBS5=0.8;SBS93=0.2
SBS5+SBS23	0.774429	SBS5=0.91;SBS23=0.09
SBS5+SBS24	0.773139	SBS5=0.87;SBS24=0.13
SBS9+SBS15	0.773061	SBS9=0.67;SBS15=0.33
SBS1+SBS92	0.772807	SBS1=0.19;SBS92=0.81
SBS5+SBS31	0.772634	SBS5=0.88;SBS31=0.12
SBS5+SBS42	0.772346	SBS5=0.87;SBS42=0.13
SBS40+SBS87	0.771692	SBS40=0.78;SBS87=0.22
SBS5+SBS47	0.770947	SBS5=0.92;SBS47=0.08
SBS5+SBS29	0.770628	SBS5=0.9;SBS29=0.1
SBS5+SBS86	0.769902	SBS5=0.91;SBS86=0.09
SBS3+SBS5	0.769532	SBS3=0.27;SBS5=0.73
SBS5+SBS22	0.7688	SBS5=0.93;SBS22=0.07
SBS5+SBS39	0.768512	SBS5=0.84;SBS39=0.16
SBS5+SBS19	0.768302	SBS5=0.93;SBS19=0.07
SBS5+SBS8	0.767473	SBS5=0.88;SBS8=0.12
SBS5+SBS7b	0.767347	SBS5=0.94;SBS7b=0.06
SBS5+SBS41	0.766724	SBS5=0.9;SBS41=0.1
SBS5+SBS11	0.766111	SBS5=0.94;SBS11=0.06
SBS5+SBS40	0.76603	SBS5=0.76;SBS40=0.24
SBS5+SBS18	0.76596	SBS5=0.92;SBS18=0.08
SBS5+SBS27	0.765591	SBS5=0.96;SBS27=0.04
SBS5+SBS34	0.765328	SBS5=0.96;SBS34=0.04
SBS5+SBS90	0.764879	SBS5=0.96;SBS90=0.04
SBS5+SBS7a	0.76483	SBS5=0.96;SBS7a=0.04
SBS6+SBS94	0.764729	SBS6=0.35;SBS94=0.65
SBS5+SBS50	0.764545	SBS5=0.94;SBS50=0.06
SBS4+SBS5	0.764303	SBS4=0.08;SBS5=0.92
SBS5+SBS59	0.7637	SBS5=0.97;SBS59=0.03
SBS5+SBS51	0.763527	SBS5=0.94;SBS51=0.06
SBS15+SBS93	0.763525	SBS15=0.33;SBS93=0.67
SBS6+SBS39	0.763118	SBS6=0.37;SBS39=0.63
SBS5+SBS53	0.762577	SBS5=0.97;SBS53=0.03
SBS5+SBS85	0.76226	SBS5=0.94;SBS85=0.06
SBS5+SBS10c	0.762139	SBS5=0.95;SBS10c=0.05
SBS5+SBS52	0.762027	SBS5=0.98;SBS52=0.02
SBS5+SBS89	0.761436	SBS5=0.91;SBS89=0.09
SBS5+SBS17a	0.761423	SBS5=0.98;SBS17a=0.02
SBS5+SBS38	0.761406	SBS5=0.98;SBS38=0.02
SBS5+SBS36	0.761209	SBS5=0.97;SBS36=0.03
SBS5+SBS44	0.761168	SBS5=0.95;SBS44=0.05
SBS2+SBS5	0.761052	SBS2=0.01;SBS5=0.99
SBS5+SBS57	0.760848	SBS5=0.97;SBS57=0.03
SBS5+SBS7c	0.7608	SBS5=0.98;SBS7c=0.02
SBS5+SBS45	0.760789	SBS5=0.98;SBS45=0.02
SBS5+SBS13	0.760743	SBS5=0.99;SBS13=0.01
SBS5+SBS10b	0.760676	SBS5=0.98;SBS10b=0.02
SBS5+SBS32	0.760528	SBS5=0.97;SBS32=0.03
SBS5+SBS20	0.760511	SBS5=0.98;SBS20=0.02
SBS5+SBS49	0.760356	SBS5=0.99;SBS49=0.01
SBS5+SBS28	0.760183	SBS5=0.99;SBS28=0.01
SBS3+SBS87	0.760035	SBS3=0.79;SBS87=0.21
SBS5+SBS10d	0.759981	SBS5=0.99;SBS10d=0.01
SBS5+SBS91	0.759908	SBS5=0.99;SBS91=0.01
SBS5+SBS43	0.759789	SBS5=0.99;SBS43=0.01
SBS5+SBS30	0.759698	SBS5=0.99;SBS30=0.01
SBS5+SBS14	0.759624	SBS5=0.99;SBS14=0.01
SBS5+SBS7d	0.759587	SBS5=1;SBS7d=0
SBS5+SBS48	0.759579	SBS5=1;SBS48=0
SBS5+SBS56	0.759557	SBS5=1;SBS56=0
SBS5+SBS10a	0.759556	SBS5=1;SBS10a=0
SBS5+SBS12	0.759556	SBS5=1;SBS12=0
SBS5+SBS16	0.759556	SBS5=1;SBS16=0
SBS5+SBS21	0.759556	SBS5=1;SBS21=0
SBS5+SBS26	0.759556	SBS5=1;SBS26=0
SBS5+SBS33	0.759556	SBS5=1;SBS33=0
SBS5+SBS37	0.759556	SBS5=1;SBS37=0
SBS5+SBS46	0.759556	SBS5=1;SBS46=0
SBS5+SBS54	0.759556	SBS5=1;SBS54=0
SBS5+SBS55	0.759556	SBS5=1;SBS55=0
SBS5+SBS58	0.759556	SBS5=1;SBS58=0
SBS5+SBS60	0.759556	SBS5=1;SBS60=0
SBS5+SBS88	0.759556	SBS5=1;SBS88=0
SBS5+SBS92	0.759556	SBS5=1;SBS92=0
SBS6+SBS89	0.75814	SBS6=0.35;SBS89=0.65
SBS6+SBS37	0.754157	SBS6=0.45;SBS37=0.55
SBS15+SBS89	0.750018	SBS15=0.3;SBS89=0.7
SBS25+SBS84	0.747936	SBS25=0.73;SBS84=0.27
SBS6+SBS31	0.744413	SBS6=0.52;SBS31=0.48
SBS6+SBS8	0.741972	SBS6=0.44;SBS8=0.56
SBS15+SBS39	0.74158	SBS15=0.33;SBS39=0.67
SBS6+SBS85	0.739951	SBS6=0.53;SBS85=0.47
SBS25+SBS40	0.739173	SBS25=0.4;SBS40=0.6
SBS1+SBS25	0.736671	SBS1=0.16;SBS25=0.84
SBS40+SBS84	0.73612	SBS40=0.81;SBS84=0.19
SBS23+SBS25	0.734787	SBS23=0.21;SBS25=0.79
SBS6+SBS35	0.734402	SBS6=0.49;SBS35=0.51
SBS15+SBS94	0.732805	SBS15=0.3;SBS94=0.7
SBS87+SBS92	0.73274	SBS87=0.28;SBS92=0.72
SBS1+SBS9	0.732672	SBS1=0.22;SBS9=0.78
SBS6+SBS41	0.728947	SBS6=0.49;SBS41=0.51
SBS15+SBS31	0.725821	SBS15=0.46;SBS31=0.54
SBS23+SBS40	0.725769	SBS23=0.14;SBS40=0.86
SBS6+SBS12	0.725712	SBS6=0.54;SBS12=0.46
SBS9+SBS92	0.725606	SBS9=0.42;SBS92=0.58
SBS3+SBS84	0.72488	SBS3=0.82;SBS84=0.18
SBS3+SBS9	0.723608	SBS3=0.7;SBS9=0.3
SBS15+SBS37	0.722231	SBS15=0.41;SBS37=0.59
SBS84+SBS92	0.72208	SBS84=0.27;SBS92=0.73
SBS84+SBS93	0.720712	SBS84=0.35;SBS93=0.65
SBS11+SBS25	0.720269	SBS11=0.19;SBS25=0.81
SBS40+SBS92	0.719774	SBS40=0.65;SBS92=0.35
SBS25+SBS92	0.719259	SBS25=0.53;SBS92=0.47
SBS3+SBS92	0.718797	SBS3=0.64;SBS92=0.36
SBS3+SBS23	0.718123	SBS3=0.86;SBS23=0.14
SBS40+SBS42	0.716955	SBS40=0.81;SBS42=0.19
SBS3+SBS25	0.71674	SBS3=0.61;SBS25=0.39
SBS9+SBS94	0.716613	SBS9=0.47;SBS94=0.53
SBS40+SBS44	0.716082	SBS40=0.82;SBS44=0.18
SBS9+SBS25	0.71477	SBS9=0.39;SBS25=0.61
SBS3+SBS11	0.71418	SBS3=0.88;SBS11=0.12
SBS6+SBS46	0.712866	SBS6=0.53;SBS46=0.47
SBS25+SBS94	0.712565	SBS25=0.58;SBS94=0.42
SBS6+SBS16	0.712441	SBS6=0.63;SBS16=0.37
SBS40+SBS93	0.712145	SBS40=0.75;SBS93=0.25
SBS3+SBS7a	0.712144	SBS3=0.91;SBS7a=0.09
SBS19+SBS25	0.712111	SBS19=0.18;SBS25=0.82
SBS1+SBS42	0.71209	SBS1=0.3;SBS42=0.7
SBS9+SBS40	0.711964	SBS9=0.26;SBS40=0.74
SBS23+SBS93	0.711799	SBS23=0.28;SBS93=0.72
SBS3+SBS93	0.711071	SBS3=0.73;SBS93=0.27
SBS31+SBS40	0.710939	SBS31=0.16;SBS40=0.84
SBS25+SBS42	0.710913	SBS25=0.72;SBS42=0.28
SBS84+SBS94	0.710349	SBS84=0.31;SBS94=0.69
SBS1+SBS89	0.710344	SBS1=0.2;SBS89=0.8
SBS92+SBS94	0.710175	SBS92=0.56;SBS94=0.44
SBS7b+SBS25	0.709397	SBS7b=0.17;SBS25=0.83
SBS40+SBS94	0.709248	SBS40=0.72;SBS94=0.28
SBS11+SBS40	0.709036	SBS11=0.11;SBS40=0.89
SBS9+SBS84	0.708918	SBS9=0.66;SBS84=0.34
SBS25+SBS87	0.708351	SBS25=0.77;SBS87=0.23
SBS42+SBS93	0.708226	SBS42=0.4;SBS93=0.6
SBS3+SBS42	0.707742	SBS3=0.81;SBS42=0.19
SBS3+SBS17b	0.707337	SBS3=0.94;SBS17b=0.06
SBS6+SBS26	0.707323	SBS6=0.57;SBS26=0.43
SBS3+SBS7b	0.707279	SBS3=0.89;SBS7b=0.11
SBS19+SBS40	0.707232	SBS19=0.1;SBS40=0.9
SBS93+SBS94	0.706989	SBS93=0.46;SBS94=0.54
SBS1+SBS94	0.706144	SBS1=0.19;SBS94=0.81
SBS3+SBS44	0.706069	SBS3=0.83;SBS44=0.17
SBS3+SBS19	0.705962	SBS3=0.89;SBS19=0.11
SBS6+SBS58	0.705649	SBS6=0.57;SBS58=0.43
SBS6+SBS57	0.705536	SBS6=0.59;SBS57=0.41
SBS1+SBS93	0.704562	SBS1=0.21;SBS93=0.79
SBS6+SBS7b	0.704561	SBS6=0.66;SBS7b=0.34
SBS7b+SBS40	0.704171	SBS7b=0.09;SBS40=0.91
SBS1+SBS84	0.704161	SBS1=0.34;SBS84=0.66
SBS6+SBS88	0.704022	SBS6=0.63;SBS88=0.37
SBS4+SBS6	0.703899	SBS4=0.47;SBS6=0.53
SBS3+SBS40	0.703302	SBS3=0.46;SBS40=0.54
SBS3+SBS32	0.703282	SBS3=0.86;SBS32=0.14
SBS17b+SBS40	0.702804	SBS17b=0.05;SBS40=0.95
SBS3+SBS30	0.702241	SBS3=0.88;SBS30=0.12
SBS9+SBS42	0.702221	SBS9=0.61;SBS42=0.39
SBS17b+SBS92	0.701789	SBS17b=0.1;SBS92=0.9
SBS15+SBS85	0.701705	SBS15=0.49;SBS85=0.51
SBS9+SBS23	0.701607	SBS9=0.73;SBS23=0.27
SBS39+SBS92	0.701233	SBS39=0.39;SBS92=0.61
SBS25+SBS93	0.700007	SBS25=0.63;SBS93=0.37
SBS22+SBS40	0.699696	SBS22=0.09;SBS40=0.91
SBS37+SBS40	0.699514	SBS37=0.15;SBS40=0.85
SBS40+SBS85	0.699473	SBS40=0.88;SBS85=0.12
SBS32+SBS40	0.699262	SBS32=0.11;SBS40=0.89
SBS2+SBS3	0.699033	SBS2=0.05;SBS3=0.95
SBS25+SBS31	0.698961	SBS25=0.76;SBS31=0.24
SBS6+SBS47	0.698579	SBS6=0.64;SBS47=0.36
SBS42+SBS92	0.698029	SBS42=0.29;SBS92=0.71
SBS15+SBS58	0.697462	SBS15=0.51;SBS58=0.49
SBS27+SBS40	0.697275	SBS27=0.06;SBS40=0.94
SBS3+SBS10b	0.697176	SBS3=0.94;SBS10b=0.06
SBS26+SBS40	0.696939	SBS26=0.1;SBS40=0.9
SBS92+SBS93	0.696771	SBS92=0.61;SBS93=0.39
SBS3+SBS31	0.696669	SBS3=0.86;SBS31=0.14
SBS15+SBS41	0.696213	SBS15=0.44;SBS41=0.56
SBS35+SBS40	0.696183	SBS35=0.12;SBS40=0.88
SBS12+SBS40	0.696156	SBS12=0.1;SBS40=0.9
SBS6+SBS50	0.69596	SBS6=0.62;SBS50=0.38
SBS25+SBS30	0.69537	SBS25=0.81;SBS30=0.19
SBS10b+SBS40	0.694637	SBS10b=0.04;SBS40=0.96
SBS3+SBS41	0.69461	SBS3=0.85;SBS41=0.15
SBS3+SBS94	0.694289	SBS3=0.75;SBS94=0.25
SBS8+SBS15	0.694016	SBS8=0.59;SBS15=0.41
SBS40+SBS41	0.693866	SBS40=0.89;SBS41=0.11
SBS40+SBS46	0.693788	SBS40=0.9;SBS46=0.1
SBS3+SBS85	0.693525	SBS3=0.88;SBS85=0.12
SBS6+SBS86	0.693194	SBS6=0.6;SBS86=0.4
SBS25+SBS39	0.69314	SBS25=0.65;SBS39=0.35
SBS7a+SBS25	0.693124	SBS7a=0.12;SBS25=0.88
SBS40+SBS47	0.692963	SBS40=0.93;SBS47=0.07
SBS30+SBS40	0.692931	SBS30=0.07;SBS40=0.93
SBS39+SBS40	0.69293	SBS39=0.15;SBS40=0.85
SBS24+SBS40	0.692701	SBS24=0.09;SBS40=0.91
SBS40+SBS57	0.692663	SBS40=0.92;SBS57=0.08
SBS7a+SBS40	0.692583	SBS7a=0.04;SBS40=0.96
SBS3+SBS58	0.692426	SBS3=0.89;SBS58=0.11
SBS15+SBS35	0.692307	SBS15=0.45;SBS35=0.55
SBS9+SBS87	0.691935	SBS9=0.68;SBS87=0.32
SBS3+SBS47	0.691594	SBS3=0.91;SBS47=0.09
SBS21+SBS40	0.691102	SBS21=0.05;SBS40=0.95
SBS34+SBS40	0.691073	SBS34=0.03;SBS40=0.97
SBS40+SBS86	0.690961	SBS40=0.93;SBS86=0.07
SBS7d+SBS40	0.690905	SBS7d=0.04;SBS40=0.96
SBS3+SBS57	0.6909	SBS3=0.9;SBS57=0.1
SBS16+SBS40	0.690838	SBS16=0.05;SBS40=0.95
SBS6+SBS10c	0.690817	SBS6=0.61;SBS10c=0.39
SBS25+SBS44	0.690671	SBS25=0.76;SBS44=0.24
SBS17a+SBS40	0.690626	SBS17a=0.03;SBS40=0.97
SBS7b+SBS15	0.690424	SBS7b=0.39;SBS15=0.61
SBS40+SBS88	0.69033	SBS40=0.95;SBS88=0.05
SBS3+SBS37	0.689734	SBS3=0.86;SBS37=0.14
SBS40+SBS58	0.689568	SBS40=0.94;SBS58=0.06
SBS25+SBS32	0.689306	SBS25=0.8;SBS32=0.2
SBS40+SBS90	0.689013	SBS40=0.97;SBS90=0.03
SBS40+SBS89	0.688785	SBS40=0.89;SBS89=0.11
SBS40+SBS54	0.688659	SBS40=0.97;SBS54=0.03
SBS12+SBS15	0.688601	SBS12=0.49;SBS15=0.51
SBS40+SBS59	0.688569	SBS40=0.98;SBS59=0.02
SBS6+SBS7a	0.688338	SBS6=0.75;SBS7a=0.25
SBS20+SBS40	0.688154	SBS20=0.03;SBS40=0.97
SBS3+SBS24	0.688046	SBS3=0.89;SBS24=0.11
SBS40+SBS51	0.687957	SBS40=0.96;SBS51=0.04
SBS11+SBS93	0.687795	SBS11=0.26;SBS93=0.74
SBS3+SBS88	0.687657	SBS3=0.92;SBS88=0.08
SBS24+SBS92	0.68745	SBS24=0.25;SBS92=0.75
SBS3+SBS10c	0.687293	SBS3=0.91;SBS10c=0.09
SBS1+SBS39	0.687094	SBS1=0.21;SBS39=0.79
SBS84+SBS87	0.687027	SBS84=0.51;SBS87=0.49
SBS40+SBS53	0.686743	SBS40=0.99;SBS53=0.01
SBS40+SBS43	0.6867	SBS40=0.99;SBS43=0.01
SBS29+SBS40	0.686685	SBS29=0.02;SBS40=0.98
SBS40+SBS50	0.686653	SBS40=0.99;SBS50=0.01
SBS33+SBS40	0.686614	SBS33=0.01;SBS40=0.99
SBS2+SBS40	0.686513	SBS2=0;SBS40=1
SBS10c+SBS40	0.686483	SBS10c=0.01;SBS40=0.99
SBS4+SBS40	0.686438	SBS4=0;SBS40=1
SBS7c+SBS40	0.686438	SBS7c=0;SBS40=1
SBS8+SBS40	0.686438	SBS8=0;SBS40=1
SBS10a+SBS40	0.686438	SBS10a=0;SBS40=1
SBS10d+SBS40	0.686438	SBS10d=0;SBS40=1
SBS13+SBS40	0.686438	SBS13=0;SBS40=1
SBS14+SBS40	0.686438	SBS14=0;SBS40=1
SBS18+SBS40	0.686438	SBS18=0;SBS40=1
SBS28+SBS40	0.686438	SBS28=0;SBS40=1
SBS36+SBS40	0.686438	SBS36=0;SBS40=1
SBS38+SBS40	0.686438	SBS38=0;SBS40=1
SBS40+SBS45	0.686438	SBS40=1;SBS45=0
SBS40+SBS48	0.686438	SBS40=1;SBS48=0
SBS40+SBS49	0.686438	SBS40=1;SBS49=0
SBS40+SBS52	0.686438	SBS40=1;SBS52=0
SBS40+SBS55	0.686438	SBS40=1;SBS55=0
SBS40+SBS56	0.686438	SBS40=1;SBS56=0
SBS40+SBS60	0.686438	SBS40=1;SBS60=0
SBS40+SBS91	0.686438	SBS40=1;SBS91=0
SBS3+SBS16	0.685563	SBS3=0.93;SBS16=0.07
SBS9+SBS11	0.685203	SBS9=0.75;SBS11=0.25
SBS6+SBS17b	0.684894	SBS6=0.81;SBS17b=0.19
SBS6+SBS19	0.684722	SBS6=0.67;SBS19=0.33
SBS3+SBS34	0.684421	SBS3=0.96;SBS34=0.04
SBS24+SBS25	0.684387	SBS24=0.23;SBS25=0.77
SBS19+SBS93	0.684317	SBS19=0.26;SBS93=0.74
SBS41+SBS92	0.684031	SBS41=0.26;SBS92=0.74
SBS42+SBS87	0.6839	SBS42=0.57;SBS87=0.43
SBS3+SBS26	0.683868	SBS3=0.92;SBS26=0.08
SBS23+SBS94	0.683833	SBS23=0.23;SBS94=0.77
SBS44+SBS92	0.683784	SBS44=0.25;SBS92=0.75
SBS3+SBS27	0.683749	SBS3=0.96;SBS27=0.04
SBS6+SBS24	0.68363	SBS6=0.57;SBS24=0.43
SBS86+SBS92	0.68342	SBS86=0.2;SBS92=0.8
SBS6+SBS51	0.683055	SBS6=0.62;SBS51=0.38
SBS15+SBS46	0.683041	SBS15=0.48;SBS46=0.52
SBS31+SBS93	0.682828	SBS31=0.35;SBS93=0.65
SBS3+SBS12	0.682549	SBS3=0.93;SBS12=0.07
SBS15+SBS57	0.682463	SBS15=0.54;SBS57=0.46
SBS3+SBS46	0.682176	SBS3=0.92;SBS46=0.08
SBS9+SBS31	0.681981	SBS9=0.66;SBS31=0.34
SBS11+SBS92	0.681898	SBS11=0.16;SBS92=0.84
SBS3+SBS50	0.681879	SBS3=0.94;SBS50=0.06
SBS15+SBS87	0.68185	SBS15=0.51;SBS87=0.49
SBS3+SBS7d	0.681785	SBS3=0.96;SBS7d=0.04
SBS1+SBS31	0.681695	SBS1=0.33;SBS31=0.67
SBS23+SBS92	0.681581	SBS23=0.17;SBS92=0.83
SBS3+SBS51	0.681432	SBS3=0.94;SBS51=0.06
SBS3+SBS18	0.681353	SBS3=0.94;SBS18=0.06
SBS6+SBS18	0.681312	SBS6=0.62;SBS18=0.38
SBS89+SBS92	0.680869	SBS89=0.38;SBS92=0.62
SBS3+SBS29	0.68058	SBS3=0.94;SBS29=0.06
SBS17b+SBS25	0.680512	SBS17b=0.08;SBS25=0.92
SBS3+SBS90	0.680475	SBS3=0.97;SBS90=0.03
SBS3+SBS59	0.680401	SBS3=0.98;SBS59=0.02
SBS6+SBS42	0.680146	SBS6=0.54;SBS42=0.46
SBS87+SBS94	0.679938	SBS87=0.28;SBS94=0.72
SBS6+SBS11	0.679473	SBS6=0.68;SBS11=0.32
SBS3+SBS22	0.679439	SBS3=0.97;SBS22=0.03
SBS3+SBS28	0.67923	SBS3=0.98;SBS28=0.02
SBS3+SBS52	0.678953	SBS3=0.98;SBS52=0.02
SBS6+SBS29	0.678927	SBS6=0.61;SBS29=0.39
SBS6+SBS22	0.6789	SBS6=0.68;SBS22=0.32
SBS3+SBS54	0.678781	SBS3=0.98;SBS54=0.02
SBS3+SBS17a	0.678775	SBS3=0.98;SBS17a=0.02
SBS35+SBS92	0.678752	SBS35=0.24;SBS92=0.76
SBS3+SBS35	0.678599	SBS3=0.96;SBS35=0.04
SBS25+SBS37	0.678497	SBS25=0.75;SBS37=0.25
SBS3+SBS10d	0.678339	SBS3=0.99;SBS10d=0.01
SBS15+SBS16	0.678159	SBS15=0.59;SBS16=0.41
SBS3+SBS91	0.678091	SBS3=0.99;SBS91=0.01
SBS3+SBS21	0.678021	SBS3=0.98;SBS21=0.02
SBS3+SBS36	0.677938	SBS3=0.98;SBS36=0.02
SBS3+SBS20	0.677797	SBS3=0.99;SBS20=0.01
SBS3+SBS86	0.677769	SBS3=0.98;SBS86=0.02
SBS25+SBS50	0.677744	SBS25=0.83;SBS50=0.17
SBS25+SBS86	0.677695	SBS25=0.82;SBS86=0.18
SBS3+SBS7c	0.677673	SBS3=0.99;SBS7c=0.01
SBS3+SBS56	0.677605	SBS3=1;SBS56=0
SBS3+SBS10a	0.677584	SBS3=1;SBS10a=0
SBS3+SBS48	0.677579	SBS3=1;SBS48=0
SBS3+SBS89	0.677531	SBS3=0.98;SBS89=0.02
SBS3+SBS33	0.677485	SBS3=1;SBS33=0
SBS3+SBS53	0.677485	SBS3=1;SBS53=0
SBS3+SBS4	0.677478	SBS3=1;SBS4=0
SBS3+SBS8	0.677478	SBS3=1;SBS8=0
SBS3+SBS13	0.677478	SBS3=1;SBS13=0
SBS3+SBS14	0.677478	SBS3=1;SBS14=0
SBS3+SBS38	0.677478	SBS3=1;SBS38=0
SBS3+SBS39	0.677478	SBS3=1;SBS39=0
SBS3+SBS43	0.677478	SBS3=1;SBS43=0
SBS3+SBS45	0.677478	SBS3=1;SBS45=0
SBS3+SBS49	0.677478	SBS3=1;SBS49=0
SBS3+SBS55	0.677478	SBS3=1;SBS55=0
SBS3+SBS60	0.677478	SBS3=1;SBS60=0
SBS9+SBS19	0.677105	SBS9=0.75;SBS19=0.25
SBS32+SBS92	0.676972	SBS32=0.19;SBS92=0.81
SBS9+SBS32	0.676383	SBS9=0.69;SBS32=0.31
SBS29+SBS92	0.674932	SBS29=0.19;SBS92=0.81
SBS47+SBS92	0.67475	SBS47=0.16;SBS92=0.84
SBS50+SBS92	0.67466	SBS50=0.17;SBS92=0.83
SBS9+SBS89	0.674659	SBS9=0.49;SBS89=0.51
SBS7a+SBS92	0.673479	SBS7a=0.1;SBS92=0.9
SBS37+SBS94	0.67328	SBS37=0.34;SBS94=0.66
SBS57+SBS92	0.672568	SBS57=0.17;SBS92=0.83
SBS51+SBS92	0.672425	SBS51=0.17;SBS92=0.83
SBS8+SBS92	0.672309	SBS8=0.25;SBS92=0.75
SBS32+SBS93	0.671814	SBS32=0.31;SBS93=0.69
SBS87+SBS93	0.671784	SBS87=0.32;SBS93=0.68
SBS25+SBS41	0.671326	SBS25=0.78;SBS41=0.22
SBS15+SBS26	0.671241	SBS15=0.53;SBS26=0.47
SBS6+SBS84	0.670884	SBS6=0.61;SBS84=0.39
SBS7b+SBS9	0.670768	SBS7b=0.23;SBS9=0.77
SBS19+SBS94	0.670594	SBS19=0.21;SBS94=0.79
SBS25+SBS57	0.670588	SBS25=0.84;SBS57=0.16
SBS7b+SBS93	0.670371	SBS7b=0.24;SBS93=0.76
SBS9+SBS30	0.670247	SBS9=0.73;SBS30=0.27
SBS15+SBS88	0.670225	SBS15=0.59;SBS88=0.41
SBS6+SBS23	0.670181	SBS6=0.68;SBS23=0.32
SBS23+SBS39	0.670129	SBS23=0.28;SBS39=0.72
SBS85+SBS92	0.669915	SBS85=0.18;SBS92=0.82
SBS15+SBS19	0.668977	SBS15=0.61;SBS19=0.39
SBS39+SBS94	0.668793	SBS39=0.43;SBS94=0.57
SBS18+SBS92	0.668606	SBS18=0.17;SBS92=0.83
SBS39+SBS42	0.668245	SBS39=0.6;SBS42=0.4
SBS25+SBS58	0.668067	SBS25=0.84;SBS58=0.16
SBS41+SBS94	0.668048	SBS41=0.32;SBS94=0.68
SBS1+SBS23	0.667975	SBS1=0.42;SBS23=0.58
SBS30+SBS93	0.667845	SBS30=0.28;SBS93=0.72
SBS37+SBS84	0.667758	SBS37=0.57;SBS84=0.43
SBS11+SBS94	0.667561	SBS11=0.21;SBS94=0.79
SBS10b+SBS92	0.666977	SBS10b=0.08;SBS92=0.92
SBS6+SBS7d	0.666928	SBS6=0.76;SBS7d=0.24
SBS7b+SBS92	0.666767	SBS7b=0.12;SBS92=0.88
SBS11+SBS15	0.666643	SBS11=0.39;SBS15=0.61
SBS15+SBS32	0.666512	SBS15=0.54;SBS32=0.46
SBS31+SBS92	0.666451	SBS31=0.18;SBS92=0.82
SBS15+SBS86	0.66636	SBS15=0.55;SBS86=0.45
SBS9+SBS44	0.665772	SBS9=0.65;SBS44=0.35
SBS30+SBS92	0.665253	SBS30=0.14;SBS92=0.86
SBS9+SBS35	0.664719	SBS9=0.64;SBS35=0.36
SBS37+SBS42	0.664332	SBS37=0.51;SBS42=0.49
SBS87+SBS89	0.66428	SBS87=0.3;SBS89=0.7
SBS6+SBS7c	0.664234	SBS6=0.75;SBS7c=0.25
SBS1+SBS35	0.663861	SBS1=0.31;SBS35=0.69
SBS19+SBS92	0.663784	SBS19=0.12;SBS92=0.88
SBS9+SBS39	0.663639	SBS9=0.52;SBS39=0.48
SBS6+SBS36	0.663602	SBS6=0.73;SBS36=0.27
SBS42+SBS94	0.663515	SBS42=0.32;SBS94=0.68
SBS25+SBS29	0.663498	SBS25=0.85;SBS29=0.15
SBS10c+SBS92	0.663402	SBS10c=0.14;SBS92=0.86
SBS44+SBS93	0.66324	SBS44=0.36;SBS93=0.64
SBS2+SBS25	0.662818	SBS2=0.05;SBS25=0.95
SBS6+SBS30	0.662636	SBS6=0.69;SBS30=0.31
SBS15+SBS50	0.662509	SBS15=0.57;SBS50=0.43
SBS25+SBS46	0.661938	SBS25=0.83;SBS46=0.17
SBS16+SBS25	0.661575	SBS16=0.11;SBS25=0.89
SBS6+SBS32	0.661329	SBS6=0.66;SBS32=0.34
SBS28+SBS92	0.660964	SBS28=0.06;SBS92=0.94
SBS15+SBS47	0.660881	SBS15=0.6;SBS47=0.4
SBS22+SBS92	0.660784	SBS22=0.1;SBS92=0.9
SBS15+SBS51	0.660599	SBS15=0.56;SBS51=0.44
SBS17a+SBS92	0.660567	SBS17a=0.06;SBS92=0.94
SBS15+SBS84	0.660565	SBS15=0.52;SBS84=0.48
SBS15+SBS30	0.660339	SBS15=0.58;SBS30=0.42
SBS30+SBS94	0.660327	SBS30=0.22;SBS94=0.78
SBS2+SBS92	0.65995	SBS2=0.05;SBS92=0.95
SBS24+SBS93	0.659807	SBS24=0.34;SBS93=0.66
SBS46+SBS92	0.659697	SBS46=0.15;SBS92=0.85
SBS44+SBS94	0.659685	SBS44=0.3;SBS94=0.7
SBS89+SBS93	0.659427	SBS89=0.52;SBS93=0.48
SBS27+SBS92	0.659215	SBS27=0.07;SBS92=0.93
SBS7a+SBS15	0.65913	SBS7a=0.29;SBS15=0.71
SBS31+SBS94	0.659085	SBS31=0.28;SBS94=0.72
SBS6+SBS17a	0.659045	SBS6=0.83;SBS17a=0.17
SBS2+SBS6	0.658973	SBS2=0.14;SBS6=0.86
SBS17b+SBS94	0.658811	SBS17b=0.1;SBS94=0.9
SBS1+SBS37	0.65876	SBS1=0.28;SBS37=0.72
SBS34+SBS92	0.658729	SBS34=0.06;SBS92=0.94
SBS7b+SBS94	0.658657	SBS7b=0.19;SBS94=0.81
SBS59+SBS92	0.658609	SBS59=0.05;SBS92=0.95
SBS7c+SBS92	0.65851	SBS7c=0.08;SBS92=0.92
SBS25+SBS88	0.658422	SBS25=0.89;SBS88=0.11
SBS84+SBS89	0.658243	SBS84=0.31;SBS89=0.69
SBS90+SBS92	0.658044	SBS90=0.06;SBS92=0.94
SBS15+SBS42	0.657589	SBS15=0.46;SBS42=0.54
SBS43+SBS92	0.657507	SBS43=0.08;SBS92=0.92
SBS32+SBS94	0.657201	SBS32=0.25;SBS94=0.75
SBS4+SBS92	0.657114	SBS4=0.14;SBS92=0.86
SBS12+SBS25	0.656576	SBS12=0.13;SBS25=0.87
SBS58+SBS94	0.655965	SBS58=0.25;SBS94=0.75
SBS25+SBS89	0.655728	SBS25=0.74;SBS89=0.26
SBS20+SBS92	0.655702	SBS20=0.08;SBS92=0.92
SBS37+SBS92	0.65505	SBS37=0.14;SBS92=0.86
SBS18+SBS25	0.65493	SBS18=0.12;SBS25=0.88
SBS23+SBS89	0.654794	SBS23=0.24;SBS89=0.76
SBS25+SBS26	0.654749	SBS25=0.88;SBS26=0.12
SBS58+SBS92	0.654516	SBS58=0.1;SBS92=0.9
SBS25+SBS35	0.654186	SBS25=0.86;SBS35=0.14
SBS20+SBS25	0.654156	SBS20=0.08;SBS25=0.92
SBS25+SBS85	0.654153	SBS25=0.88;SBS85=0.12
SBS36+SBS92	0.653967	SBS36=0.06;SBS92=0.94
SBS10b+SBS25	0.653967	SBS10b=0.05;SBS25=0.95
SBS23+SBS37	0.653966	SBS23=0.36;SBS37=0.64
SBS25+SBS47	0.653862	SBS25=0.91;SBS47=0.09
SBS15+SBS23	0.65385	SBS15=0.6;SBS23=0.4
SBS6+SBS90	0.653803	SBS6=0.83;SBS90=0.17
SBS7d+SBS92	0.653448	SBS7d=0.05;SBS92=0.95
SBS1+SBS11	0.653037	SBS1=0.43;SBS11=0.57
SBS1+SBS19	0.652946	SBS1=0.44;SBS19=0.56
SBS6+SBS21	0.652802	SBS6=0.78;SBS21=0.22
SBS88+SBS92	0.6528	SBS88=0.06;SBS92=0.94
SBS53+SBS92	0.652695	SBS53=0.04;SBS92=0.96
SBS9+SBS24	0.652458	SBS9=0.67;SBS24=0.33
SBS25+SBS51	0.652391	SBS25=0.9;SBS51=0.1
SBS55+SBS92	0.652147	SBS55=0.04;SBS92=0.96
SBS31+SBS39	0.652088	SBS31=0.36;SBS39=0.64
SBS10c+SBS25	0.652029	SBS10c=0.1;SBS25=0.9
SBS52+SBS92	0.651725	SBS52=0.03;SBS92=0.97
SBS7d+SBS25	0.651528	SBS7d=0.06;SBS25=0.94
SBS4+SBS15	0.651436	SBS4=0.49;SBS15=0.51
SBS6+SBS27	0.651328	SBS6=0.82;SBS27=0.18
SBS7a+SBS9	0.65131	SBS7a=0.17;SBS9=0.83
SBS10d+SBS92	0.651302	SBS10d=0.03;SBS92=0.97
SBS14+SBS92	0.650693	SBS14=0.03;SBS92=0.97
SBS7a+SBS94	0.650643	SBS7a=0.13;SBS94=0.87
SBS26+SBS94	0.650465	SBS26=0.23;SBS94=0.77
SBS60+SBS92	0.650349	SBS60=0.01;SBS92=0.99
SBS6+SBS34	0.650246	SBS6=0.84;SBS34=0.16
SBS25+SBS59	0.650238	SBS25=0.96;SBS59=0.04
SBS38+SBS92	0.650231	SBS38=0.02;SBS92=0.98
SBS25+SBS28	0.650211	SBS25=0.96;SBS28=0.04
SBS89+SBS94	0.650171	SBS89=0.44;SBS94=0.56
SBS91+SBS92	0.65011	SBS91=0.01;SBS92=0.99
SBS17a+SBS25	0.650049	SBS17a=0.04;SBS25=0.96
SBS6+SBS53	0.650035	SBS6=0.81;SBS53=0.19
SBS56+SBS92	0.649956	SBS56=0.01;SBS92=0.99
SBS49+SBS92	0.649857	SBS49=0.01;SBS92=0.99
SBS10a+SBS92	0.649775	SBS10a=0.01;SBS92=0.99
SBS6+SBS59	0.649755	SBS6=0.87;SBS59=0.13
SBS45+SBS92	0.649695	SBS45=0.01;SBS92=0.99
SBS13+SBS92	0.649676	SBS13=0.01;SBS92=0.99
SBS25+SBS53	0.649581	SBS25=0.95;SBS53=0.05
SBS48+SBS92	0.649555	SBS48=0;SBS92=1
SBS12+SBS92	0.649513	SBS12=0;SBS92=1
SBS16+SBS92	0.649513	SBS16=0;SBS92=1
SBS21+SBS92	0.649513	SBS21=0;SBS92=1
SBS26+SBS92	0.649513	SBS26=0;SBS92=1
SBS33+SBS92	0.649513	SBS33=0;SBS92=1
SBS54+SBS92	0.649513	SBS54=0;SBS92=1
SBS25+SBS52	0.649153	SBS25=0.97;SBS52=0.03
SBS10c+SBS15	0.648687	SBS10c=0.42;SBS15=0.58
SBS12+SBS94	0.648582	SBS12=0.24;SBS94=0.76
SBS35+SBS93	0.648309	SBS35=0.35;SBS93=0.65
SBS11+SBS39	0.648282	SBS11=0.26;SBS39=0.74
SBS23+SBS87	0.648044	SBS23=0.43;SBS87=0.57
SBS15+SBS17b	0.64771	SBS15=0.79;SBS17b=0.21
SBS6+SBS54	0.647574	SBS6=0.8;SBS54=0.2
SBS6+SBS10d	0.647339	SBS6=0.85;SBS10d=0.15
SBS57+SBS94	0.647146	SBS57=0.22;SBS94=0.78
SBS39+SBS84	0.647112	SBS39=0.66;SBS84=0.34
SBS6+SBS13	0.646969	SBS6=0.87;SBS13=0.13
SBS31+SBS87	0.646869	SBS31=0.53;SBS87=0.47
SBS41+SBS42	0.646685	SBS41=0.48;SBS42=0.52
SBS25+SBS91	0.646473	SBS25=0.98;SBS91=0.02
SBS13+SBS25	0.646396	SBS13=0.02;SBS25=0.98
SBS1+SBS8	0.646189	SBS1=0.27;SBS8=0.73
SBS25+SBS36	0.64608	SBS25=0.96;SBS36=0.04
SBS4+SBS25	0.645968	SBS4=0.06;SBS25=0.94
SBS25+SBS54	0.645771	SBS25=0.97;SBS54=0.03
SBS7c+SBS25	0.645591	SBS7c=0.03;SBS25=0.97
SBS25+SBS49	0.645578	SBS25=0.99;SBS49=0.01
SBS25+SBS38	0.645323	SBS25=0.98;SBS38=0.02
SBS21+SBS25	0.645303	SBS21=0.02;SBS25=0.98
SBS85+SBS94	0.645194	SBS85=0.24;SBS94=0.76
SBS39+SBS93	0.645191	SBS39=0.47;SBS93=0.53
SBS25+SBS43	0.645094	SBS25=0.98;SBS43=0.02
SBS6+SBS52	0.644987	SBS6=0.87;SBS52=0.13
SBS1+SBS41	0.64487	SBS1=0.3;SBS41=0.7
SBS25+SBS48	0.644842	SBS25=0.99;SBS48=0.01
SBS6+SBS87	0.644793	SBS6=0.71;SBS87=0.29
SBS25+SBS33	0.644791	SBS25=0.99;SBS33=0.01
SBS25+SBS45	0.644687	SBS25=0.99;SBS45=0.01
SBS8+SBS25	0.644606	SBS8=0.03;SBS25=0.97
SBS10d+SBS25	0.644544	SBS10d=0.01;SBS25=0.99
SBS41+SBS84	0.64454	SBS41=0.54;SBS84=0.46
SBS14+SBS25	0.644496	SBS14=0.01;SBS25=0.99
SBS25+SBS34	0.644472	SBS25=0.99;SBS34=0.01
SBS10a+SBS25	0.64437	SBS10a=0;SBS25=1
SBS22+SBS25	0.64437	SBS22=0;SBS25=1
SBS25+SBS27	0.64437	SBS25=1;SBS27=0
SBS25+SBS55	0.64437	SBS25=1;SBS55=0
SBS25+SBS56	0.64437	SBS25=1;SBS56=0
SBS25+SBS60	0.64437	SBS25=1;SBS60=0
SBS25+SBS90	0.64437	SBS25=1;SBS90=0
SBS6+SBS43	0.64404	SBS6=0.81;SBS43=0.19
SBS7a+SBS93	0.643839	SBS7a=0.17;SBS93=0.83
SBS6+SBS45	0.643358	SBS6=0.84;SBS45=0.16
SBS39+SBS44	0.643271	SBS39=0.63;SBS44=0.37
SBS15+SBS24	0.643128	SBS15=0.53;SBS24=0.47
SBS15+SBS22	0.642973	SBS15=0.65;SBS22=0.35
SBS6+SBS38	0.642769	SBS6=0.86;SBS38=0.14
SBS6+SBS28	0.642753	SBS6=0.88;SBS28=0.12
SBS86+SBS94	0.642614	SBS86=0.21;SBS94=0.79
SBS6+SBS56	0.641011	SBS6=0.88;SBS56=0.12
SBS19+SBS39	0.640374	SBS19=0.25;SBS39=0.75
SBS6+SBS44	0.639504	SBS6=0.71;SBS44=0.29
SBS6+SBS14	0.639003	SBS6=0.85;SBS14=0.15
SBS16+SBS94	0.638917	SBS16=0.17;SBS94=0.83
SBS42+SBS89	0.63884	SBS42=0.36;SBS89=0.64
SBS6+SBS33	0.638767	SBS6=0.87;SBS33=0.13
SBS6+SBS20	0.638245	SBS6=0.83;SBS20=0.17
SBS7b+SBS39	0.638088	SBS7b=0.24;SBS39=0.76
SBS46+SBS94	0.637772	SBS46=0.24;SBS94=0.76
SBS6+SBS10b	0.637055	SBS6=0.9;SBS10b=0.1
SBS23+SBS41	0.637024	SBS23=0.38;SBS41=0.62
SBS88+SBS94	0.637018	SBS88=0.17;SBS94=0.83
SBS6+SBS91	0.636942	SBS6=0.9;SBS91=0.1
SBS31+SBS44	0.636918	SBS31=0.48;SBS44=0.52
SBS8+SBS84	0.636548	SBS8=0.57;SBS84=0.43
SBS44+SBS87	0.636441	SBS44=0.55;SBS87=0.45
SBS9+SBS86	0.636107	SBS9=0.74;SBS86=0.26
SBS15+SBS29	0.635817	SBS15=0.58;SBS29=0.42
SBS6+SBS15	0.635657	SBS6=0.73;SBS15=0.27
SBS15+SBS18	0.635649	SBS15=0.59;SBS18=0.41
SBS8+SBS9	0.63562	SBS8=0.37;SBS9=0.63
SBS6+SBS55	0.635094	SBS6=0.89;SBS55=0.11
SBS19+SBS89	0.634871	SBS19=0.22;SBS89=0.78
SBS9+SBS50	0.634659	SBS9=0.75;SBS50=0.25
SBS1+SBS85	0.634439	SBS1=0.35;SBS85=0.65
SBS7b+SBS89	0.634128	SBS7b=0.21;SBS89=0.79
SBS12+SBS84	0.634021	SBS12=0.47;SBS84=0.53
SBS6+SBS49	0.633506	SBS6=0.94;SBS49=0.06
SBS29+SBS93	0.633397	SBS29=0.28;SBS93=0.72
SBS1+SBS44	0.63339	SBS1=0.31;SBS44=0.69
SBS9+SBS29	0.633383	SBS9=0.73;SBS29=0.27
SBS39+SBS87	0.633183	SBS39=0.68;SBS87=0.32
SBS6+SBS10a	0.632924	SBS6=0.95;SBS10a=0.05
SBS30+SBS39	0.632567	SBS30=0.28;SBS39=0.72
SBS31+SBS89	0.631086	SBS31=0.31;SBS89=0.69
SBS11+SBS87	0.630882	SBS11=0.41;SBS87=0.59
SBS10b+SBS94	0.630727	SBS10b=0.09;SBS94=0.91
SBS84+SBS85	0.630601	SBS84=0.52;SBS85=0.48
SBS2+SBS94	0.630363	SBS2=0.07;SBS94=0.93
SBS1+SBS7b	0.62984	SBS1=0.46;SBS7b=0.54
SBS6+SBS60	0.629709	SBS6=0.97;SBS60=0.03
SBS7d+SBS15	0.629638	SBS7d=0.27;SBS15=0.73
SBS31+SBS84	0.629586	SBS31=0.51;SBS84=0.49
SBS9+SBS58	0.629343	SBS9=0.73;SBS58=0.27
SBS6+SBS48	0.62924	SBS6=0.98;SBS48=0.02
SBS51+SBS94	0.62872	SBS51=0.17;SBS94=0.83
SBS1+SBS6	0.628625	SBS1=0.02;SBS6=0.98
SBS7c+SBS15	0.628253	SBS7c=0.29;SBS15=0.71
SBS37+SBS89	0.628134	SBS37=0.35;SBS89=0.65
SBS42+SBS85	0.62749	SBS42=0.58;SBS85=0.42
SBS11+SBS37	0.627309	SBS11=0.34;SBS37=0.66
SBS47+SBS94	0.627037	SBS47=0.15;SBS94=0.85
SBS1+SBS24	0.626685	SBS1=0.33;SBS24=0.67
SBS32+SBS39	0.626618	SBS32=0.31;SBS39=0.69
SBS1+SBS58	0.626471	SBS1=0.37;SBS58=0.63
SBS46+SBS84	0.626254	SBS46=0.49;SBS84=0.51
SBS31+SBS41	0.625662	SBS31=0.47;SBS41=0.53
SBS11+SBS89	0.625554	SBS11=0.22;SBS89=0.78
SBS1+SBS12	0.625478	SBS1=0.37;SBS12=0.63
SBS19+SBS87	0.625431	SBS19=0.41;SBS87=0.59
SBS4+SBS9	0.625096	SBS4=0.29;SBS9=0.71
SBS54+SBS94	0.625056	SBS54=0.11;SBS94=0.89
SBS26+SBS84	0.624715	SBS26=0.45;SBS84=0.55
SBS50+SBS93	0.624688	SBS50=0.24;SBS93=0.76
SBS18+SBS93	0.624486	SBS18=0.26;SBS93=0.74
SBS22+SBS94	0.62436	SBS22=0.13;SBS94=0.87
SBS46+SBS93	0.624358	SBS46=0.3;SBS93=0.7
SBS10c+SBS94	0.624335	SBS10c=0.16;SBS94=0.84
SBS37+SBS87	0.624289	SBS37=0.58;SBS87=0.42
SBS35+SBS87	0.624078	SBS35=0.55;SBS87=0.45
SBS1+SBS46	0.624047	SBS1=0.34;SBS46=0.66
SBS58+SBS93	0.623511	SBS58=0.27;SBS93=0.73
SBS1+SBS30	0.62349	SBS1=0.41;SBS30=0.59
SBS50+SBS94	0.623257	SBS50=0.15;SBS94=0.85
SBS7b+SBS44	0.622554	SBS7b=0.35;SBS44=0.65
SBS8+SBS23	0.622515	SBS8=0.65;SBS23=0.35
SBS8+SBS93	0.62228	SBS8=0.36;SBS93=0.64
SBS19+SBS37	0.622274	SBS19=0.34;SBS37=0.66
SBS15+SBS17a	0.62213	SBS15=0.8;SBS17a=0.2
SBS31+SBS37	0.622126	SBS31=0.46;SBS37=0.54
SBS41+SBS89	0.622007	SBS41=0.33;SBS89=0.67
SBS12+SBS42	0.621411	SBS12=0.4;SBS42=0.6
SBS35+SBS37	0.621181	SBS35=0.47;SBS37=0.53
SBS23+SBS85	0.620844	SBS23=0.44;SBS85=0.56
SBS15+SBS44	0.620235	SBS15=0.56;SBS44=0.44
SBS21+SBS94	0.620157	SBS21=0.1;SBS94=0.9
SBS2+SBS15	0.620067	SBS2=0.16;SBS15=0.84
SBS7d+SBS94	0.619933	SBS7d=0.09;SBS94=0.91
SBS35+SBS84	0.619493	SBS35=0.52;SBS84=0.48
SBS42+SBS57	0.6188	SBS42=0.62;SBS57=0.38
SBS44+SBS89	0.618512	SBS44=0.32;SBS89=0.68
SBS28+SBS94	0.618022	SBS28=0.06;SBS94=0.94
SBS4+SBS93	0.617786	SBS4=0.29;SBS93=0.71
SBS1+SBS15	0.617718	SBS1=0.26;SBS15=0.74
SBS27+SBS94	0.617011	SBS27=0.07;SBS94=0.93
SBS42+SBS58	0.616583	SBS42=0.61;SBS58=0.39
SBS17a+SBS94	0.616233	SBS17a=0.06;SBS94=0.94
SBS24+SBS94	0.616067	SBS24=0.15;SBS94=0.85
SBS15+SBS27	0.615758	SBS15=0.78;SBS27=0.22
SBS15+SBS90	0.615611	SBS15=0.8;SBS90=0.2
SBS41+SBS87	0.615073	SBS41=0.56;SBS87=0.44
SBS42+SBS46	0.615039	SBS42=0.57;SBS46=0.43
SBS7a+SBS89	0.614983	SBS7a=0.14;SBS89=0.86
SBS33+SBS94	0.614615	SBS33=0.06;SBS94=0.94
SBS15+SBS54	0.614614	SBS15=0.76;SBS54=0.24
SBS58+SBS84	0.614467	SBS58=0.45;SBS84=0.55
SBS15+SBS36	0.614249	SBS15=0.74;SBS36=0.26
SBS9+SBS93	0.614191	SBS9=0.51;SBS93=0.49
SBS42+SBS86	0.613636	SBS42=0.62;SBS86=0.38
SBS35+SBS94	0.613555	SBS35=0.14;SBS94=0.86
SBS34+SBS94	0.613462	SBS34=0.05;SBS94=0.95
SBS16+SBS84	0.613173	SBS16=0.37;SBS84=0.63
SBS32+SBS37	0.613167	SBS32=0.4;SBS37=0.6
SBS30+SBS37	0.612915	SBS30=0.37;SBS37=0.63
SBS26+SBS42	0.61288	SBS26=0.38;SBS42=0.62
SBS13+SBS94	0.612617	SBS13=0.04;SBS94=0.96
SBS90+SBS94	0.612605	SBS90=0.05;SBS94=0.95
SBS2+SBS9	0.612554	SBS2=0.09;SBS9=0.91
SBS9+SBS18	0.61236	SBS9=0.77;SBS18=0.23
SBS10b+SBS15	0.612345	SBS10b=0.17;SBS15=0.83
SBS42+SBS88	0.612317	SBS42=0.67;SBS88=0.33
SBS9+SBS51	0.612305	SBS9=0.78;SBS51=0.22
SBS43+SBS94	0.612273	SBS43=0.06;SBS94=0.94
SBS7c+SBS94	0.612002	SBS7c=0.06;SBS94=0.94
SBS59+SBS94	0.611845	SBS59=0.04;SBS94=0.96
SBS11+SBS41	0.611758	SBS11=0.36;SBS41=0.64
SBS57+SBS84	0.611682	SBS57=0.43;SBS84=0.57
SBS15+SBS21	0.61141	SBS15=0.77;SBS21=0.23
SBS86+SBS93	0.611142	SBS86=0.23;SBS93=0.77
SBS12+SBS23	0.611123	SBS12=0.55;SBS23=0.45
SBS55+SBS94	0.611051	SBS55=0.05;SBS94=0.95
SBS7a+SBS39	0.611045	SBS7a=0.17;SBS39=0.83
SBS85+SBS89	0.610538	SBS85=0.27;SBS89=0.73
SBS1+SBS57	0.610451	SBS1=0.39;SBS57=0.61
SBS51+SBS93	0.61016	SBS51=0.22;SBS93=0.78
SBS15+SBS34	0.610055	SBS15=0.82;SBS34=0.18
SBS1+SBS32	0.60924	SBS1=0.38;SBS32=0.62
SBS9+SBS20	0.609118	SBS9=0.83;SBS20=0.17
SBS7b+SBS37	0.60881	SBS7b=0.32;SBS37=0.68
SBS13+SBS15	0.608514	SBS13=0.15;SBS15=0.85
SBS10a+SBS94	0.608376	SBS10a=0.01;SBS94=0.99
SBS31+SBS42	0.608373	SBS31=0.44;SBS42=0.56
SBS60+SBS94	0.608282	SBS60=0.01;SBS94=0.99
SBS1+SBS4	0.60825	SBS1=0.34;SBS4=0.66
SBS10d+SBS94	0.608091	SBS10d=0.02;SBS94=0.98
SBS1+SBS16	0.608082	SBS1=0.45;SBS16=0.55
SBS18+SBS94	0.607998	SBS18=0.03;SBS94=0.97
SBS56+SBS94	0.607638	SBS56=0.01;SBS94=0.99
SBS91+SBS94	0.607514	SBS91=0;SBS94=1
SBS48+SBS94	0.607512	SBS48=0;SBS94=1
SBS4+SBS94	0.607512	SBS4=0;SBS94=1
SBS8+SBS94	0.607512	SBS8=0;SBS94=1
SBS14+SBS94	0.607512	SBS14=0;SBS94=1
SBS20+SBS94	0.607512	SBS20=0;SBS94=1
SBS29+SBS94	0.607512	SBS29=0;SBS94=1
SBS36+SBS94	0.607512	SBS36=0;SBS94=1
SBS38+SBS94	0.607512	SBS38=0;SBS94=1
SBS45+SBS94	0.607512	SBS45=0;SBS94=1
SBS49+SBS94	0.607512	SBS49=0;SBS94=1
SBS52+SBS94	0.607512	SBS52=0;SBS94=1
SBS53+SBS94	0.607512	SBS53=0;SBS94=1
SBS84+SBS88	0.607324	SBS84=0.62;SBS88=0.38
SBS46+SBS89	0.607186	SBS46=0.28;SBS89=0.72
SBS19+SBS41	0.606788	SBS19=0.35;SBS41=0.65
SBS1+SBS26	0.606356	SBS1=0.39;SBS26=0.61
SBS8+SBS87	0.606093	SBS8=0.58;SBS87=0.42
SBS15+SBS59	0.605597	SBS15=0.87;SBS59=0.13
SBS47+SBS93	0.605468	SBS47=0.19;SBS93=0.81
SBS57+SBS89	0.605183	SBS57=0.23;SBS89=0.77
SBS12+SBS89	0.605062	SBS12=0.25;SBS89=0.75
SBS15+SBS43	0.605033	SBS15=0.79;SBS43=0.21
SBS24+SBS87	0.604977	SBS24=0.52;SBS87=0.48
SBS10c+SBS84	0.604631	SBS10c=0.42;SBS84=0.58
SBS29+SBS84	0.604501	SBS29=0.44;SBS84=0.56
SBS32+SBS41	0.604362	SBS32=0.42;SBS41=0.58
SBS30+SBS87	0.603736	SBS30=0.44;SBS87=0.56
SBS30+SBS89	0.603653	SBS30=0.22;SBS89=0.78
SBS17b+SBS89	0.603591	SBS17b=0.1;SBS89=0.9
SBS2+SBS93	0.603379	SBS2=0.08;SBS93=0.92
SBS15+SBS28	0.603333	SBS15=0.87;SBS28=0.13
SBS16+SBS42	0.60299	SBS16=0.31;SBS42=0.69
SBS10d+SBS15	0.602703	SBS10d=0.15;SBS15=0.85
SBS26+SBS89	0.602563	SBS26=0.24;SBS89=0.76
SBS9+SBS46	0.601867	SBS9=0.76;SBS46=0.24
SBS15+SBS20	0.601718	SBS15=0.79;SBS20=0.21
SBS18+SBS84	0.601522	SBS18=0.42;SBS84=0.58
SBS15+SBS53	0.601362	SBS15=0.83;SBS53=0.17
SBS85+SBS93	0.601358	SBS85=0.23;SBS93=0.77
SBS15+SBS33	0.601287	SBS15=0.85;SBS33=0.15
SBS4+SBS84	0.601284	SBS4=0.48;SBS84=0.52
SBS20+SBS93	0.600588	SBS20=0.16;SBS93=0.84
SBS23+SBS26	0.600102	SBS23=0.47;SBS26=0.53
SBS9+SBS16	0.600068	SBS9=0.84;SBS16=0.16
SBS39+SBS58	0.599716	SBS39=0.71;SBS58=0.29
SBS24+SBS37	0.599613	SBS24=0.44;SBS37=0.56
SBS15+SBS52	0.599592	SBS15=0.88;SBS52=0.12
SBS57+SBS93	0.599432	SBS57=0.2;SBS93=0.8
SBS24+SBS39	0.599355	SBS24=0.33;SBS39=0.67
SBS10c+SBS93	0.599343	SBS10c=0.2;SBS93=0.8
SBS31+SBS85	0.598908	SBS31=0.55;SBS85=0.45
SBS37+SBS44	0.598867	SBS37=0.53;SBS44=0.47
SBS32+SBS87	0.598789	SBS32=0.48;SBS87=0.52
SBS9+SBS47	0.598787	SBS9=0.84;SBS47=0.16
SBS8+SBS11	0.598617	SBS8=0.67;SBS11=0.33
SBS85+SBS87	0.598207	SBS85=0.49;SBS87=0.51
SBS15+SBS56	0.598004	SBS15=0.89;SBS56=0.11
SBS14+SBS15	0.59793	SBS14=0.15;SBS15=0.85
SBS88+SBS89	0.597901	SBS88=0.19;SBS89=0.81
SBS35+SBS39	0.597682	SBS35=0.35;SBS39=0.65
SBS35+SBS41	0.597601	SBS35=0.49;SBS41=0.51
SBS7b+SBS87	0.597495	SBS7b=0.38;SBS87=0.62
SBS15+SBS55	0.596669	SBS15=0.87;SBS55=0.13
SBS58+SBS87	0.595972	SBS58=0.47;SBS87=0.53
SBS16+SBS93	0.595957	SBS16=0.16;SBS93=0.84
SBS9+SBS22	0.595954	SBS9=0.86;SBS22=0.14
SBS39+SBS89	0.595944	SBS39=0.43;SBS89=0.57
SBS36+SBS93	0.595866	SBS36=0.14;SBS93=0.86
SBS1+SBS7a	0.595721	SBS1=0.56;SBS7a=0.44
SBS15+SBS91	0.595681	SBS15=0.91;SBS91=0.09
SBS24+SBS89	0.595545	SBS24=0.27;SBS89=0.73
SBS9+SBS53	0.595234	SBS9=0.89;SBS53=0.11
SBS12+SBS87	0.595186	SBS12=0.48;SBS87=0.52
SBS7a+SBS44	0.595178	SBS7a=0.26;SBS44=0.74
SBS9+SBS12	0.594972	SBS9=0.8;SBS12=0.2
SBS37+SBS39	0.594908	SBS37=0.38;SBS39=0.62
SBS51+SBS84	0.594745	SBS51=0.4;SBS84=0.6
SBS7b+SBS41	0.594492	SBS7b=0.33;SBS41=0.67
SBS7b+SBS84	0.594343	SBS7b=0.34;SBS84=0.66
SBS23+SBS46	0.59419	SBS23=0.43;SBS46=0.57
SBS47+SBS84	0.594107	SBS47=0.36;SBS84=0.64
SBS15+SBS45	0.594096	SBS15=0.89;SBS45=0.11
SBS9+SBS27	0.594068	SBS9=0.9;SBS27=0.1
SBS23+SBS88	0.593914	SBS23=0.53;SBS88=0.47
SBS46+SBS87	0.593498	SBS46=0.51;SBS87=0.49
SBS15+SBS38	0.593116	SBS15=0.92;SBS38=0.08
SBS30+SBS41	0.592938	SBS30=0.38;SBS41=0.62
SBS26+SBS93	0.592874	SBS26=0.19;SBS93=0.81
SBS54+SBS93	0.592834	SBS54=0.12;SBS93=0.88
SBS8+SBS42	0.592607	SBS8=0.48;SBS42=0.52
SBS10a+SBS15	0.592221	SBS10a=0.05;SBS15=0.95
SBS9+SBS10b	0.592137	SBS9=0.92;SBS10b=0.08
SBS24+SBS31	0.591945	SBS24=0.48;SBS31=0.52
SBS17b+SBS42	0.59191	SBS17b=0.16;SBS42=0.84
SBS15+SBS49	0.59183	SBS15=0.95;SBS49=0.05
SBS1+SBS50	0.591785	SBS1=0.43;SBS50=0.57
SBS24+SBS41	0.591661	SBS24=0.46;SBS41=0.54
SBS42+SBS51	0.591661	SBS42=0.66;SBS51=0.34
SBS24+SBS84	0.59145	SBS24=0.47;SBS84=0.53
SBS9+SBS37	0.591075	SBS9=0.75;SBS37=0.25
SBS15+SBS60	0.590976	SBS15=0.97;SBS60=0.03
SBS39+SBS46	0.590918	SBS39=0.69;SBS46=0.31
SBS9+SBS85	0.590774	SBS9=0.81;SBS85=0.19
SBS17b+SBS84	0.590586	SBS17b=0.2;SBS84=0.8
SBS9+SBS26	0.590574	SBS9=0.83;SBS26=0.17
SBS59+SBS93	0.590401	SBS59=0.07;SBS93=0.93
SBS39+SBS57	0.590277	SBS39=0.73;SBS57=0.27
SBS53+SBS93	0.590203	SBS53=0.1;SBS93=0.9
SBS15+SBS48	0.590185	SBS15=0.98;SBS48=0.02
SBS37+SBS93	0.590152	SBS37=0.26;SBS93=0.74
SBS39+SBS85	0.58949	SBS39=0.71;SBS85=0.29
SBS8+SBS30	0.589398	SBS8=0.64;SBS30=0.36
SBS84+SBS86	0.589182	SBS84=0.59;SBS86=0.41
SBS8+SBS19	0.589075	SBS8=0.67;SBS19=0.33
SBS27+SBS93	0.588945	SBS27=0.09;SBS93=0.91
SBS23+SBS29	0.588585	SBS23=0.47;SBS29=0.53
SBS16+SBS89	0.588572	SBS16=0.17;SBS89=0.83
SBS23+SBS86	0.588566	SBS23=0.49;SBS86=0.51
SBS7d+SBS9	0.588563	SBS7d=0.09;SBS9=0.91
SBS57+SBS87	0.588543	SBS57=0.45;SBS87=0.55
SBS1+SBS10c	0.588434	SBS1=0.41;SBS10c=0.59
SBS39+SBS41	0.58837	SBS39=0.65;SBS41=0.35
SBS10b+SBS93	0.588106	SBS10b=0.08;SBS93=0.92
SBS12+SBS31	0.588038	SBS12=0.43;SBS31=0.57
SBS1+SBS88	0.587934	SBS1=0.46;SBS88=0.54
SBS7a+SBS84	0.587894	SBS7a=0.26;SBS84=0.74
SBS9+SBS13	0.587809	SBS9=0.94;SBS13=0.06
SBS31+SBS86	0.587313	SBS31=0.59;SBS86=0.41
SBS32+SBS89	0.587062	SBS32=0.22;SBS89=0.78
SBS41+SBS44	0.586972	SBS41=0.5;SBS44=0.5
SBS1+SBS47	0.586892	SBS1=0.46;SBS47=0.54
SBS23+SBS58	0.586811	SBS23=0.46;SBS58=0.54
SBS35+SBS44	0.586336	SBS35=0.49;SBS44=0.51
SBS9+SBS38	0.58627	SBS9=0.93;SBS38=0.07
SBS9+SBS36	0.585909	SBS9=0.9;SBS36=0.1
SBS50+SBS84	0.585903	SBS50=0.38;SBS84=0.62
SBS9+SBS59	0.585818	SBS9=0.94;SBS59=0.06
SBS8+SBS37	0.585623	SBS8=0.5;SBS37=0.5
SBS16+SBS23	0.585619	SBS16=0.45;SBS23=0.55
SBS12+SBS39	0.585568	SBS12=0.28;SBS39=0.72
SBS8+SBS39	0.585506	SBS8=0.37;SBS39=0.63
SBS17a+SBS93	0.585428	SBS17a=0.07;SBS93=0.93
SBS10c+SBS39	0.58539	SBS10c=0.26;SBS39=0.74
SBS22+SBS93	0.585298	SBS22=0.12;SBS93=0.88
SBS9+SBS45	0.585294	SBS9=0.92;SBS45=0.08
SBS44+SBS50	0.585242	SBS44=0.63;SBS50=0.37
SBS19+SBS85	0.585023	SBS19=0.42;SBS85=0.58
SBS23+SBS57	0.584702	SBS23=0.49;SBS57=0.51
SBS42+SBS47	0.584521	SBS42=0.7;SBS47=0.3
SBS44+SBS86	0.584197	SBS44=0.6;SBS86=0.4
SBS9+SBS57	0.584105	SBS9=0.87;SBS57=0.13
SBS8+SBS44	0.583934	SBS8=0.53;SBS44=0.47
SBS7b+SBS8	0.583868	SBS7b=0.31;SBS8=0.69
SBS12+SBS93	0.583608	SBS12=0.15;SBS93=0.85
SBS9+SBS10c	0.583456	SBS9=0.88;SBS10c=0.12
SBS26+SBS87	0.583094	SBS26=0.46;SBS87=0.54
SBS42+SBS50	0.583078	SBS42=0.68;SBS50=0.32
SBS7d+SBS93	0.582986	SBS7d=0.08;SBS93=0.92
SBS9+SBS54	0.58288	SBS9=0.92;SBS54=0.08
SBS88+SBS93	0.582832	SBS88=0.12;SBS93=0.88
SBS9+SBS21	0.582817	SBS9=0.92;SBS21=0.08
SBS9+SBS14	0.582758	SBS9=0.93;SBS14=0.07
SBS14+SBS93	0.582728	SBS14=0.08;SBS93=0.92
SBS9+SBS41	0.582652	SBS9=0.83;SBS41=0.17
SBS11+SBS12	0.582403	SBS11=0.43;SBS12=0.57
SBS38+SBS93	0.582359	SBS38=0.06;SBS93=0.94
SBS52+SBS93	0.582342	SBS52=0.06;SBS93=0.94
SBS26+SBS31	0.582296	SBS26=0.42;SBS31=0.58
SBS19+SBS44	0.582243	SBS19=0.35;SBS44=0.65
SBS12+SBS35	0.582051	SBS12=0.43;SBS35=0.57
SBS45+SBS93	0.58196	SBS45=0.07;SBS93=0.93
SBS17b+SBS93	0.581842	SBS17b=0.05;SBS93=0.95
SBS26+SBS39	0.581788	SBS26=0.26;SBS39=0.74
SBS23+SBS24	0.581584	SBS23=0.43;SBS24=0.57
SBS58+SBS89	0.581513	SBS58=0.21;SBS89=0.79
SBS10c+SBS89	0.581429	SBS10c=0.19;SBS89=0.81
SBS10b+SBS89	0.580682	SBS10b=0.09;SBS89=0.91
SBS22+SBS84	0.580643	SBS22=0.32;SBS84=0.68
SBS43+SBS93	0.580395	SBS43=0.08;SBS93=0.92
SBS16+SBS87	0.580222	SBS16=0.39;SBS87=0.61
SBS32+SBS35	0.580149	SBS32=0.43;SBS35=0.57
SBS1+SBS86	0.580047	SBS1=0.41;SBS86=0.59
SBS2+SBS89	0.580014	SBS2=0.07;SBS89=0.93
SBS9+SBS52	0.579993	SBS9=0.96;SBS52=0.04
SBS1+SBS18	0.579848	SBS1=0.41;SBS18=0.59
SBS9+SBS49	0.579788	SBS9=0.97;SBS49=0.03
SBS7a+SBS42	0.579464	SBS7a=0.21;SBS42=0.79
SBS31+SBS32	0.579034	SBS31=0.57;SBS32=0.43
SBS10d+SBS93	0.578929	SBS10d=0.05;SBS93=0.95
SBS34+SBS93	0.578821	SBS34=0.05;SBS93=0.95
SBS11+SBS85	0.578766	SBS11=0.42;SBS85=0.58
SBS1+SBS51	0.57874	SBS1=0.43;SBS51=0.57
SBS7b+SBS42	0.578735	SBS7b=0.27;SBS42=0.73
SBS10c+SBS23	0.578583	SBS10c=0.5;SBS23=0.5
SBS91+SBS93	0.578539	SBS91=0.04;SBS93=0.96
SBS9+SBS33	0.578532	SBS9=0.96;SBS33=0.04
SBS12+SBS19	0.578499	SBS12=0.57;SBS19=0.43
SBS9+SBS34	0.578292	SBS9=0.96;SBS34=0.04
SBS35+SBS42	0.578098	SBS35=0.42;SBS42=0.58
SBS33+SBS93	0.577644	SBS33=0.05;SBS93=0.95
SBS9+SBS91	0.577617	SBS9=0.97;SBS91=0.03
SBS31+SBS46	0.57751	SBS31=0.54;SBS46=0.46
SBS7d+SBS89	0.577489	SBS7d=0.11;SBS89=0.89
SBS9+SBS17a	0.577455	SBS9=0.97;SBS17a=0.03
SBS49+SBS93	0.577345	SBS49=0.03;SBS93=0.97
SBS23+SBS44	0.577233	SBS23=0.38;SBS44=0.62
SBS9+SBS43	0.576865	SBS9=0.97;SBS43=0.03
SBS7c+SBS9	0.576701	SBS7c=0.03;SBS9=0.97
SBS39+SBS47	0.576695	SBS39=0.79;SBS47=0.21
SBS31+SBS88	0.576691	SBS31=0.65;SBS88=0.35
SBS56+SBS93	0.576673	SBS56=0.03;SBS93=0.97
SBS30+SBS85	0.576646	SBS30=0.45;SBS85=0.55
SBS9+SBS90	0.576503	SBS9=0.98;SBS90=0.02
SBS31+SBS58	0.57649	SBS31=0.58;SBS58=0.42
SBS35+SBS85	0.576406	SBS35=0.56;SBS85=0.44
SBS19+SBS24	0.576315	SBS19=0.39;SBS24=0.61
SBS9+SBS88	0.576293	SBS9=0.97;SBS88=0.03
SBS21+SBS93	0.576217	SBS21=0.05;SBS93=0.95
SBS9+SBS55	0.576049	SBS9=0.98;SBS55=0.02
SBS9+SBS48	0.576003	SBS9=0.99;SBS48=0.01
SBS29+SBS39	0.575989	SBS29=0.26;SBS39=0.74
SBS44+SBS85	0.575923	SBS44=0.58;SBS85=0.42
SBS18+SBS39	0.575908	SBS18=0.25;SBS39=0.75
SBS13+SBS93	0.575905	SBS13=0.03;SBS93=0.97
SBS18+SBS23	0.575863	SBS18=0.51;SBS23=0.49
SBS9+SBS10d	0.575684	SBS9=1;SBS10d=0
SBS9+SBS10a	0.57568	SBS9=1;SBS10a=0
SBS9+SBS17b	0.57568	SBS9=1;SBS17b=0
SBS9+SBS28	0.57568	SBS9=1;SBS28=0
SBS9+SBS56	0.57568	SBS9=1;SBS56=0
SBS9+SBS60	0.57568	SBS9=1;SBS60=0
SBS7a+SBS37	0.575539	SBS7a=0.23;SBS37=0.77
SBS10a+SBS93	0.575414	SBS10a=0.02;SBS93=0.98
SBS55+SBS93	0.575297	SBS55=0.03;SBS93=0.97
SBS7a+SBS87	0.575215	SBS7a=0.29;SBS87=0.71
SBS86+SBS89	0.57517	SBS86=0.18;SBS89=0.82
SBS39+SBS50	0.575082	SBS39=0.77;SBS50=0.23
SBS17b+SBS39	0.574992	SBS17b=0.1;SBS39=0.9
SBS47+SBS89	0.57482	SBS47=0.15;SBS89=0.85
SBS35+SBS89	0.574728	SBS35=0.24;SBS89=0.76
SBS10c+SBS42	0.57468	SBS10c=0.32;SBS42=0.68
SBS8+SBS31	0.574641	SBS8=0.53;SBS31=0.47
SBS11+SBS44	0.574356	SBS11=0.35;SBS44=0.65
SBS48+SBS93	0.574249	SBS48=0.01;SBS93=0.99
SBS60+SBS93	0.574118	SBS60=0.01;SBS93=0.99
SBS41+SBS93	0.574052	SBS41=0.05;SBS93=0.95
SBS32+SBS85	0.573875	SBS32=0.49;SBS85=0.51
SBS29+SBS37	0.573819	SBS29=0.38;SBS37=0.62
SBS90+SBS93	0.573807	SBS90=0.01;SBS93=0.99
SBS7c+SBS93	0.573734	SBS7c=0;SBS93=1
SBS28+SBS93	0.573734	SBS28=0;SBS93=1
SBS31+SBS57	0.573671	SBS31=0.6;SBS57=0.4
SBS1+SBS29	0.573546	SBS1=0.4;SBS29=0.6
SBS35+SBS58	0.573168	SBS35=0.57;SBS58=0.43
SBS10c+SBS31	0.573038	SBS10c=0.39;SBS31=0.61
SBS44+SBS58	0.572797	SBS44=0.59;SBS58=0.41
SBS26+SBS35	0.572647	SBS26=0.41;SBS35=0.59
SBS11+SBS26	0.572458	SBS11=0.45;SBS26=0.55
SBS19+SBS26	0.572368	SBS19=0.45;SBS26=0.55
SBS16+SBS39	0.57221	SBS16=0.2;SBS39=0.8
SBS39+SBS88	0.571972	SBS39=0.79;SBS88=0.21
SBS11+SBS46	0.571596	SBS11=0.4;SBS46=0.6
SBS23+SBS51	0.571489	SBS23=0.51;SBS51=0.49
SBS17a+SBS89	0.571472	SBS17a=0.07;SBS89=0.93
SBS4+SBS23	0.571209	SBS4=0.56;SBS23=0.44
SBS29+SBS89	0.571187	SBS29=0.17;SBS89=0.83
SBS21+SBS89	0.570734	SBS21=0.11;SBS89=0.89
SBS12+SBS32	0.569808	SBS12=0.49;SBS32=0.51
SBS16+SBS31	0.569802	SBS16=0.34;SBS31=0.66
SBS29+SBS31	0.569668	SBS29=0.41;SBS31=0.59
SBS19+SBS42	0.569457	SBS19=0.28;SBS42=0.72
SBS50+SBS87	0.569276	SBS50=0.41;SBS87=0.59
SBS7b+SBS24	0.569048	SBS7b=0.37;SBS24=0.63
SBS35+SBS46	0.568654	SBS35=0.54;SBS46=0.46
SBS87+SBS88	0.568639	SBS87=0.61;SBS88=0.39
SBS16+SBS44	0.568365	SBS16=0.33;SBS44=0.67
SBS18+SBS31	0.567667	SBS18=0.39;SBS31=0.61
SBS39+SBS51	0.567625	SBS39=0.77;SBS51=0.23
SBS29+SBS42	0.567589	SBS29=0.32;SBS42=0.68
SBS24+SBS85	0.567528	SBS24=0.53;SBS85=0.47
SBS4+SBS87	0.567401	SBS4=0.49;SBS87=0.51
SBS12+SBS30	0.567384	SBS12=0.54;SBS30=0.46
SBS23+SBS47	0.567279	SBS23=0.55;SBS47=0.45
SBS29+SBS41	0.567031	SBS29=0.4;SBS41=0.6
SBS10c+SBS87	0.567014	SBS10c=0.43;SBS87=0.57
SBS17b+SBS31	0.566966	SBS17b=0.18;SBS31=0.82
SBS36+SBS84	0.566827	SBS36=0.28;SBS84=0.72
SBS50+SBS89	0.56663	SBS50=0.14;SBS89=0.86
SBS18+SBS42	0.566584	SBS18=0.31;SBS42=0.69
SBS18+SBS89	0.566567	SBS18=0.15;SBS89=0.85
SBS7c+SBS89	0.56645	SBS7c=0.1;SBS89=0.9
SBS11+SBS88	0.566102	SBS11=0.51;SBS88=0.49
SBS42+SBS44	0.565874	SBS42=0.58;SBS44=0.42
SBS2+SBS84	0.565643	SBS2=0.15;SBS84=0.85
SBS19+SBS46	0.565545	SBS19=0.4;SBS46=0.6
SBS35+SBS57	0.565481	SBS35=0.6;SBS57=0.4
SBS31+SBS51	0.565455	SBS31=0.62;SBS51=0.38
SBS1+SBS17b	0.56531	SBS1=0.68;SBS17b=0.32
SBS34+SBS89	0.565291	SBS34=0.07;SBS89=0.93
SBS11+SBS29	0.565152	SBS11=0.45;SBS29=0.55
SBS2+SBS39	0.565117	SBS2=0.09;SBS39=0.91
SBS44+SBS47	0.564842	SBS44=0.67;SBS47=0.33
SBS18+SBS37	0.564691	SBS18=0.37;SBS37=0.63
SBS2+SBS42	0.564653	SBS2=0.12;SBS42=0.88
SBS4+SBS37	0.563896	SBS4=0.42;SBS37=0.58
SBS54+SBS89	0.563627	SBS54=0.09;SBS89=0.91
SBS20+SBS89	0.563594	SBS20=0.1;SBS89=0.9
SBS59+SBS89	0.563568	SBS59=0.05;SBS89=0.95
SBS11+SBS24	0.563141	SBS11=0.39;SBS24=0.61
SBS31+SBS47	0.56308	SBS31=0.66;SBS47=0.34
SBS7d+SBS42	0.562884	SBS7d=0.19;SBS42=0.81
SBS19+SBS29	0.562767	SBS19=0.45;SBS29=0.55
SBS23+SBS50	0.562518	SBS23=0.53;SBS50=0.47
SBS8+SBS32	0.562256	SBS8=0.6;SBS32=0.4
SBS30+SBS84	0.561986	SBS30=0.35;SBS84=0.65
SBS7b+SBS85	0.561739	SBS7b=0.4;SBS85=0.6
SBS17a+SBS42	0.561551	SBS17a=0.14;SBS42=0.86
SBS7b+SBS12	0.561519	SBS7b=0.41;SBS12=0.59
SBS24+SBS44	0.5615	SBS24=0.44;SBS44=0.56
SBS17b+SBS44	0.561463	SBS17b=0.17;SBS44=0.83
SBS54+SBS84	0.561298	SBS54=0.25;SBS84=0.75
SBS17a+SBS84	0.561122	SBS17a=0.18;SBS84=0.82
SBS44+SBS46	0.561052	SBS44=0.57;SBS46=0.43
SBS19+SBS88	0.561026	SBS19=0.51;SBS88=0.49
SBS28+SBS89	0.560747	SBS28=0.05;SBS89=0.95
SBS4+SBS39	0.560708	SBS4=0.27;SBS39=0.73
SBS26+SBS30	0.560699	SBS26=0.52;SBS30=0.48
SBS20+SBS39	0.560275	SBS20=0.17;SBS39=0.83
SBS7c+SBS42	0.560254	SBS7c=0.2;SBS42=0.8
SBS26+SBS32	0.560211	SBS26=0.47;SBS32=0.53
SBS31+SBS50	0.560183	SBS31=0.64;SBS50=0.36
SBS32+SBS42	0.560173	SBS32=0.32;SBS42=0.68
SBS8+SBS89	0.560134	SBS8=0.19;SBS89=0.81
SBS22+SBS42	0.560116	SBS22=0.23;SBS42=0.77
SBS32+SBS88	0.559458	SBS32=0.59;SBS88=0.41
SBS7c+SBS84	0.558859	SBS7c=0.25;SBS84=0.75
SBS30+SBS42	0.5588	SBS30=0.28;SBS42=0.72
SBS8+SBS41	0.558686	SBS8=0.52;SBS41=0.48
SBS11+SBS35	0.558634	SBS11=0.36;SBS35=0.64
SBS24+SBS42	0.558386	SBS24=0.35;SBS42=0.65
SBS47+SBS87	0.558324	SBS47=0.37;SBS87=0.63
SBS44+SBS88	0.558324	SBS44=0.67;SBS88=0.33
SBS44+SBS84	0.558184	SBS44=0.48;SBS84=0.52
SBS1+SBS22	0.558072	SBS1=0.52;SBS22=0.48
SBS35+SBS88	0.558052	SBS35=0.65;SBS88=0.35
SBS86+SBS87	0.558052	SBS86=0.43;SBS87=0.57
SBS42+SBS84	0.557901	SBS42=0.57;SBS84=0.43
SBS7a+SBS41	0.557835	SBS7a=0.24;SBS41=0.76
SBS89+SBS90	0.557572	SBS89=0.95;SBS90=0.05
SBS10b+SBS39	0.557479	SBS10b=0.1;SBS39=0.9
SBS32+SBS46	0.557419	SBS32=0.48;SBS46=0.52
SBS19+SBS86	0.557309	SBS19=0.46;SBS86=0.54
SBS24+SBS30	0.557123	SBS24=0.58;SBS30=0.42
SBS44+SBS57	0.557063	SBS44=0.63;SBS57=0.37
SBS11+SBS16	0.556995	SBS11=0.52;SBS16=0.48
SBS30+SBS44	0.556968	SBS30=0.36;SBS44=0.64
SBS10b+SBS42	0.556957	SBS10b=0.14;SBS42=0.86
SBS11+SBS86	0.5569	SBS11=0.47;SBS86=0.53
SBS24+SBS57	0.556357	SBS24=0.57;SBS57=0.43
SBS24+SBS58	0.556355	SBS24=0.54;SBS58=0.46
SBS10b+SBS84	0.55635	SBS10b=0.17;SBS84=0.83
SBS17b+SBS23	0.556308	SBS17b=0.25;SBS23=0.75
SBS44+SBS51	0.555939	SBS44=0.64;SBS51=0.36
SBS42+SBS54	0.555909	SBS42=0.81;SBS54=0.19
SBS53+SBS89	0.555603	SBS53=0.05;SBS89=0.95
SBS18+SBS87	0.555496	SBS18=0.43;SBS87=0.57
SBS23+SBS35	0.555248	SBS23=0.4;SBS35=0.6
SBS51+SBS89	0.555142	SBS51=0.07;SBS89=0.93
SBS21+SBS84	0.554994	SBS21=0.24;SBS84=0.76
SBS16+SBS32	0.554815	SBS16=0.4;SBS32=0.6
SBS7d+SBS84	0.554736	SBS7d=0.22;SBS84=0.78
SBS30+SBS35	0.554655	SBS30=0.39;SBS35=0.61
SBS36+SBS89	0.554595	SBS36=0.05;SBS89=0.95
SBS4+SBS42	0.554554	SBS4=0.32;SBS42=0.68
SBS19+SBS84	0.554496	SBS19=0.31;SBS84=0.69
SBS7b+SBS26	0.554377	SBS7b=0.43;SBS26=0.57
SBS29+SBS87	0.55428	SBS29=0.44;SBS87=0.56
SBS33+SBS89	0.554204	SBS33=0.03;SBS89=0.97
SBS12+SBS24	0.554172	SBS12=0.45;SBS24=0.55
SBS1+SBS7d	0.554088	SBS1=0.59;SBS7d=0.41
SBS52+SBS89	0.553731	SBS52=0.02;SBS89=0.98
SBS53+SBS84	0.5536	SBS53=0.21;SBS84=0.79
SBS4+SBS41	0.553562	SBS4=0.43;SBS41=0.57
SBS41+SBS50	0.553465	SBS41=0.64;SBS50=0.36
SBS27+SBS89	0.553344	SBS27=0.03;SBS89=0.97
SBS4+SBS89	0.55325	SBS4=0.06;SBS89=0.94
SBS27+SBS84	0.553247	SBS27=0.2;SBS84=0.8
SBS22+SBS39	0.553221	SBS22=0.16;SBS39=0.84
SBS10d+SBS89	0.552916	SBS10d=0.02;SBS89=0.98
SBS24+SBS32	0.552911	SBS24=0.53;SBS32=0.47
SBS11+SBS57	0.552766	SBS11=0.46;SBS57=0.54
SBS7d+SBS39	0.552749	SBS7d=0.13;SBS39=0.87
SBS89+SBS91	0.552487	SBS89=0.99;SBS91=0.01
SBS14+SBS89	0.552407	SBS14=0.02;SBS89=0.98
SBS16+SBS35	0.552355	SBS16=0.34;SBS35=0.66
SBS18+SBS44	0.552269	SBS18=0.37;SBS44=0.63
SBS29+SBS44	0.55216	SBS29=0.38;SBS44=0.62
SBS32+SBS84	0.55212	SBS32=0.37;SBS84=0.63
SBS49+SBS89	0.552038	SBS49=0.01;SBS89=0.99
SBS48+SBS89	0.551993	SBS48=0;SBS89=1
SBS22+SBS89	0.551946	SBS22=0.01;SBS89=0.99
SBS56+SBS89	0.551913	SBS56=0;SBS89=1
SBS38+SBS89	0.551898	SBS38=0;SBS89=1
SBS10a+SBS89	0.551892	SBS10a=0;SBS89=1
SBS13+SBS89	0.551892	SBS13=0;SBS89=1
SBS43+SBS89	0.551892	SBS43=0;SBS89=1
SBS45+SBS89	0.551892	SBS45=0;SBS89=1
SBS55+SBS89	0.551892	SBS55=0;SBS89=1
SBS60+SBS89	0.551892	SBS60=0;SBS89=1
SBS21+SBS42	0.55152	SBS21=0.18;SBS42=0.82
SBS10c+SBS19	0.551101	SBS10c=0.53;SBS19=0.47
SBS7a+SBS8	0.550711	SBS7a=0.23;SBS8=0.77
SBS17b+SBS87	0.550516	SBS17b=0.2;SBS87=0.8
SBS30+SBS88	0.550382	SBS30=0.55;SBS88=0.45
SBS41+SBS58	0.550366	SBS41=0.59;SBS58=0.41
SBS16+SBS19	0.550252	SBS16=0.47;SBS19=0.53
SBS11+SBS18	0.550146	SBS11=0.47;SBS18=0.53
SBS42+SBS53	0.549978	SBS42=0.85;SBS53=0.15
SBS37+SBS50	0.549955	SBS37=0.67;SBS50=0.33
SBS10c+SBS11	0.549892	SBS10c=0.53;SBS11=0.47
SBS19+SBS57	0.549763	SBS19=0.46;SBS57=0.54
SBS12+SBS44	0.549695	SBS12=0.38;SBS44=0.62
SBS1+SBS20	0.549593	SBS1=0.54;SBS20=0.46
SBS34+SBS42	0.549475	SBS34=0.13;SBS42=0.87
SBS32+SBS44	0.54914	SBS32=0.4;SBS44=0.6
SBS11+SBS84	0.549029	SBS11=0.29;SBS84=0.71
SBS16+SBS30	0.54889	SBS16=0.45;SBS30=0.55
SBS4+SBS11	0.548872	SBS4=0.59;SBS11=0.41
SBS84+SBS90	0.548811	SBS84=0.83;SBS90=0.17
SBS24+SBS46	0.548729	SBS24=0.51;SBS46=0.49
SBS32+SBS86	0.548614	SBS32=0.54;SBS86=0.46
SBS18+SBS19	0.548585	SBS18=0.54;SBS19=0.46
SBS34+SBS84	0.548481	SBS34=0.16;SBS84=0.84
SBS41+SBS46	0.548446	SBS41=0.56;SBS46=0.44
SBS19+SBS35	0.548122	SBS19=0.36;SBS35=0.64
SBS27+SBS39	0.548028	SBS27=0.11;SBS39=0.89
SBS18+SBS41	0.54783	SBS18=0.38;SBS41=0.62
SBS7b+SBS29	0.547577	SBS7b=0.42;SBS29=0.58
SBS22+SBS44	0.547499	SBS22=0.28;SBS44=0.72
SBS36+SBS39	0.547493	SBS36=0.14;SBS39=0.86
SBS13+SBS42	0.547243	SBS13=0.11;SBS42=0.89
SBS42+SBS90	0.547138	SBS42=0.88;SBS90=0.12
SBS23+SBS84	0.547108	SBS23=0.33;SBS84=0.67
SBS29+SBS30	0.546954	SBS29=0.52;SBS30=0.48
SBS11+SBS31	0.546939	SBS11=0.33;SBS31=0.67
SBS22+SBS23	0.546905	SBS22=0.4;SBS23=0.6
SBS51+SBS87	0.546807	SBS51=0.4;SBS87=0.6
SBS7b+SBS46	0.546074	SBS7b=0.38;SBS46=0.62
SBS37+SBS86	0.545743	SBS37=0.65;SBS86=0.35
SBS28+SBS42	0.545609	SBS28=0.1;SBS42=0.9
SBS24+SBS26	0.545562	SBS24=0.56;SBS26=0.44
SBS32+SBS57	0.54553	SBS32=0.54;SBS57=0.46
SBS7b+SBS88	0.545482	SBS7b=0.49;SBS88=0.51
SBS1+SBS36	0.545465	SBS1=0.56;SBS36=0.44
SBS10d+SBS84	0.544938	SBS10d=0.15;SBS84=0.85
SBS2+SBS44	0.544884	SBS2=0.14;SBS44=0.86
SBS42+SBS43	0.544213	SBS42=0.85;SBS43=0.15
SBS45+SBS84	0.544057	SBS45=0.17;SBS84=0.83
SBS7a+SBS31	0.543869	SBS7a=0.22;SBS31=0.78
SBS13+SBS84	0.543858	SBS13=0.13;SBS84=0.87
SBS52+SBS84	0.543702	SBS52=0.13;SBS84=0.87
SBS38+SBS84	0.543582	SBS38=0.15;SBS84=0.85
SBS27+SBS42	0.543466	SBS27=0.13;SBS42=0.87
SBS1+SBS2	0.543449	SBS1=0.73;SBS2=0.27
SBS17a+SBS39	0.543427	SBS17a=0.08;SBS39=0.92
SBS4+SBS31	0.543114	SBS4=0.41;SBS31=0.59
SBS11+SBS42	0.54299	SBS11=0.21;SBS42=0.79
SBS23+SBS42	0.542794	SBS23=0.24;SBS42=0.76
SBS59+SBS84	0.542701	SBS59=0.12;SBS84=0.88
SBS30+SBS86	0.542535	SBS30=0.5;SBS86=0.5
SBS20+SBS84	0.542461	SBS20=0.22;SBS84=0.78
SBS21+SBS39	0.542459	SBS21=0.11;SBS39=0.89
SBS7d+SBS31	0.542037	SBS7d=0.23;SBS31=0.77
SBS1+SBS7c	0.541824	SBS1=0.59;SBS7c=0.41
SBS34+SBS39	0.541404	SBS34=0.08;SBS39=0.92
SBS10c+SBS30	0.540728	SBS10c=0.5;SBS30=0.5
SBS39+SBS54	0.54072	SBS39=0.89;SBS54=0.11
SBS8+SBS57	0.54065	SBS8=0.63;SBS57=0.37
SBS33+SBS42	0.540531	SBS33=0.11;SBS42=0.89
SBS4+SBS19	0.540357	SBS4=0.58;SBS19=0.42
SBS30+SBS46	0.540207	SBS30=0.43;SBS46=0.57
SBS33+SBS84	0.540187	SBS33=0.15;SBS84=0.85
SBS7b+SBS86	0.540123	SBS7b=0.44;SBS86=0.56
SBS42+SBS52	0.540018	SBS42=0.91;SBS52=0.09
SBS14+SBS84	0.540008	SBS14=0.17;SBS84=0.83
SBS7c+SBS39	0.54	SBS7c=0.11;SBS39=0.89
SBS7b+SBS16	0.539789	SBS7b=0.5;SBS16=0.5
SBS36+SBS42	0.539701	SBS36=0.14;SBS42=0.86
SBS4+SBS44	0.539441	SBS4=0.4;SBS44=0.6
SBS28+SBS84	0.539267	SBS28=0.12;SBS84=0.88
SBS43+SBS84	0.53925	SBS43=0.18;SBS84=0.82
SBS56+SBS84	0.539106	SBS56=0.12;SBS84=0.88
SBS8+SBS26	0.539099	SBS8=0.63;SBS26=0.37
SBS19+SBS58	0.538894	SBS19=0.44;SBS58=0.56
SBS19+SBS51	0.538654	SBS19=0.49;SBS51=0.51
SBS8+SBS46	0.538574	SBS8=0.58;SBS46=0.42
SBS7a+SBS35	0.538512	SBS7a=0.24;SBS35=0.76
SBS42+SBS59	0.53845	SBS42=0.92;SBS59=0.08
SBS8+SBS12	0.538434	SBS8=0.62;SBS12=0.38
SBS39+SBS59	0.53831	SBS39=0.94;SBS59=0.06
SBS39+SBS90	0.537399	SBS39=0.93;SBS90=0.07
SBS37+SBS58	0.537355	SBS37=0.62;SBS58=0.38
SBS8+SBS58	0.537339	SBS8=0.61;SBS58=0.39
SBS7b+SBS57	0.537242	SBS7b=0.43;SBS57=0.57
SBS42+SBS55	0.536906	SBS42=0.91;SBS55=0.09
SBS37+SBS41	0.536869	SBS37=0.53;SBS41=0.47
SBS14+SBS39	0.53684	SBS14=0.09;SBS39=0.91
SBS2+SBS31	0.536578	SBS2=0.13;SBS31=0.87
SBS30+SBS57	0.536381	SBS30=0.49;SBS57=0.51
SBS37+SBS47	0.536328	SBS37=0.71;SBS47=0.29
SBS10b+SBS31	0.536123	SBS10b=0.17;SBS31=0.83
SBS10c+SBS44	0.536095	SBS10c=0.33;SBS44=0.67
SBS10c+SBS32	0.536015	SBS10c=0.45;SBS32=0.55
SBS39+SBS53	0.536012	SBS39=0.92;SBS53=0.08
SBS26+SBS44	0.535885	SBS26=0.35;SBS44=0.65
SBS20+SBS42	0.535834	SBS20=0.12;SBS42=0.88
SBS30+SBS31	0.535734	SBS30=0.34;SBS31=0.66
SBS10d+SBS39	0.535561	SBS10d=0.07;SBS39=0.93
SBS38+SBS42	0.53545	SBS38=0.08;SBS42=0.92
SBS29+SBS32	0.53542	SBS29=0.46;SBS32=0.54
SBS7a+SBS24	0.535359	SBS7a=0.27;SBS24=0.73
SBS24+SBS88	0.535077	SBS24=0.63;SBS88=0.37
SBS10d+SBS42	0.534926	SBS10d=0.07;SBS42=0.93
SBS29+SBS85	0.534862	SBS29=0.47;SBS85=0.53
SBS1+SBS21	0.534739	SBS1=0.61;SBS21=0.39
SBS20+SBS87	0.534585	SBS20=0.31;SBS87=0.69
SBS39+SBS52	0.534422	SBS39=0.94;SBS52=0.06
SBS84+SBS91	0.534418	SBS84=0.9;SBS91=0.1
SBS1+SBS17a	0.534042	SBS1=0.7;SBS17a=0.3
SBS42+SBS91	0.533886	SBS42=0.94;SBS91=0.06
SBS23+SBS36	0.5335	SBS23=0.65;SBS36=0.35
SBS11+SBS51	0.53338	SBS11=0.49;SBS51=0.51
SBS55+SBS84	0.533284	SBS55=0.12;SBS84=0.88
SBS1+SBS27	0.533238	SBS1=0.65;SBS27=0.35
SBS4+SBS30	0.53306	SBS4=0.55;SBS30=0.45
SBS31+SBS36	0.532864	SBS31=0.76;SBS36=0.24
SBS42+SBS49	0.532522	SBS42=0.96;SBS49=0.04
SBS19+SBS47	0.532319	SBS19=0.53;SBS47=0.47
SBS42+SBS56	0.531926	SBS42=0.95;SBS56=0.05
SBS22+SBS87	0.531847	SBS22=0.31;SBS87=0.69
SBS7b+SBS10c	0.531694	SBS7b=0.45;SBS10c=0.55
SBS38+SBS39	0.531587	SBS38=0.06;SBS39=0.94
SBS31+SBS54	0.531508	SBS31=0.78;SBS54=0.22
SBS14+SBS42	0.531418	SBS14=0.06;SBS42=0.94
SBS10b+SBS44	0.531089	SBS10b=0.16;SBS44=0.84
SBS8+SBS86	0.531039	SBS8=0.65;SBS86=0.35
SBS35+SBS51	0.530983	SBS35=0.64;SBS51=0.36
SBS49+SBS84	0.530927	SBS49=0.07;SBS84=0.93
SBS39+SBS56	0.530855	SBS39=0.95;SBS56=0.05
SBS42+SBS45	0.530846	SBS42=0.95;SBS45=0.05
SBS18+SBS30	0.5308	SBS18=0.5;SBS30=0.5
SBS42+SBS60	0.530795	SBS42=0.97;SBS60=0.03
SBS7d+SBS87	0.530646	SBS7d=0.26;SBS87=0.74
SBS16+SBS24	0.530627	SBS16=0.36;SBS24=0.64
SBS28+SBS39	0.530439	SBS28=0.04;SBS39=0.96
SBS7b+SBS18	0.530173	SBS7b=0.44;SBS18=0.56
SBS39+SBS45	0.530119	SBS39=0.94;SBS45=0.06
SBS1+SBS54	0.530003	SBS1=0.62;SBS54=0.38
SBS42+SBS48	0.529811	SBS42=0.99;SBS48=0.01
SBS37+SBS51	0.529807	SBS37=0.68;SBS51=0.32
SBS4+SBS32	0.52974	SBS4=0.5;SBS32=0.5
SBS10a+SBS84	0.529715	SBS10a=0.06;SBS84=0.94
SBS7d+SBS23	0.529644	SBS7d=0.31;SBS23=0.69
SBS39+SBS91	0.529561	SBS39=0.96;SBS91=0.04
SBS7b+SBS35	0.529496	SBS7b=0.33;SBS35=0.67
SBS20+SBS31	0.529375	SBS20=0.24;SBS31=0.76
SBS1+SBS53	0.529221	SBS1=0.65;SBS53=0.35
SBS10a+SBS42	0.529217	SBS10a=0.01;SBS42=0.99
SBS21+SBS31	0.529189	SBS21=0.21;SBS31=0.79
SBS33+SBS39	0.529183	SBS33=0.05;SBS39=0.95
SBS19+SBS50	0.52897	SBS19=0.5;SBS50=0.5
SBS23+SBS32	0.528724	SBS23=0.49;SBS32=0.51
SBS2+SBS87	0.528582	SBS2=0.16;SBS87=0.84
SBS10c+SBS37	0.528526	SBS10c=0.33;SBS37=0.67
SBS22+SBS31	0.528512	SBS22=0.24;SBS31=0.76
SBS18+SBS32	0.527879	SBS18=0.45;SBS32=0.55
SBS10a+SBS39	0.527025	SBS10a=0.02;SBS39=0.98
SBS24+SBS86	0.527013	SBS24=0.58;SBS86=0.42
SBS7a+SBS23	0.52649	SBS7a=0.29;SBS23=0.71
SBS39+SBS43	0.525952	SBS39=0.96;SBS43=0.04
SBS23+SBS54	0.525897	SBS23=0.69;SBS54=0.31
SBS4+SBS7b	0.525844	SBS4=0.61;SBS7b=0.39
SBS36+SBS87	0.525827	SBS36=0.28;SBS87=0.72
SBS60+SBS84	0.525762	SBS60=0.03;SBS84=0.97
SBS39+SBS49	0.525478	SBS39=0.98;SBS49=0.02
SBS17b+SBS32	0.525422	SBS17b=0.21;SBS32=0.79
SBS31+SBS34	0.525401	SBS31=0.85;SBS34=0.15
SBS16+SBS41	0.525369	SBS16=0.3;SBS41=0.7
SBS17b+SBS35	0.525276	SBS17b=0.17;SBS35=0.83
SBS35+SBS86	0.525271	SBS35=0.63;SBS86=0.37
SBS11+SBS17b	0.525166	SBS11=0.74;SBS17b=0.26
SBS41+SBS86	0.525068	SBS41=0.64;SBS86=0.36
SBS48+SBS84	0.52498	SBS48=0.02;SBS84=0.98
SBS7c+SBS23	0.52496	SBS7c=0.32;SBS23=0.68
SBS39+SBS55	0.524769	SBS39=0.97;SBS55=0.03
SBS46+SBS58	0.524465	SBS46=0.53;SBS58=0.47
SBS17a+SBS23	0.524438	SBS17a=0.23;SBS23=0.77
SBS1+SBS90	0.523952	SBS1=0.71;SBS90=0.29
SBS44+SBS53	0.523792	SBS44=0.82;SBS53=0.18
SBS39+SBS48	0.523779	SBS39=1;SBS48=0
SBS35+SBS47	0.523772	SBS35=0.68;SBS47=0.32
SBS17b+SBS19	0.523663	SBS17b=0.26;SBS19=0.74
SBS39+SBS60	0.523652	SBS39=1;SBS60=0
SBS13+SBS39	0.523607	SBS13=0;SBS39=1
SBS39+SBS86	0.523607	SBS39=1;SBS86=0
SBS23+SBS31	0.523287	SBS23=0.35;SBS31=0.65
SBS7a+SBS85	0.523222	SBS7a=0.3;SBS85=0.7
SBS46+SBS86	0.523192	SBS46=0.57;SBS86=0.43
SBS29+SBS57	0.523186	SBS29=0.5;SBS57=0.5
SBS27+SBS44	0.523142	SBS27=0.17;SBS44=0.83
SBS1+SBS34	0.523022	SBS1=0.72;SBS34=0.28
SBS41+SBS51	0.522838	SBS41=0.66;SBS51=0.34
SBS31+SBS53	0.52259	SBS31=0.83;SBS53=0.17
SBS17a+SBS31	0.522584	SBS17a=0.14;SBS31=0.86
SBS7c+SBS31	0.522328	SBS7c=0.2;SBS31=0.8
SBS1+SBS59	0.522258	SBS1=0.76;SBS59=0.24
SBS1+SBS87	0.522021	SBS1=0.38;SBS87=0.62
SBS7d+SBS44	0.521993	SBS7d=0.19;SBS44=0.81
SBS11+SBS58	0.521725	SBS11=0.44;SBS58=0.56
SBS31+SBS35	0.521588	SBS31=0.59;SBS35=0.41
SBS10b+SBS23	0.521446	SBS10b=0.23;SBS23=0.77
SBS19+SBS32	0.521296	SBS19=0.43;SBS32=0.57
SBS13+SBS31	0.521259	SBS13=0.12;SBS31=0.88
SBS17a+SBS44	0.521002	SBS17a=0.14;SBS44=0.86
SBS29+SBS58	0.520919	SBS29=0.47;SBS58=0.53
SBS21+SBS23	0.52089	SBS21=0.31;SBS23=0.69
SBS27+SBS31	0.520757	SBS27=0.16;SBS31=0.84
SBS17b+SBS37	0.520554	SBS17b=0.14;SBS37=0.86
SBS26+SBS41	0.52045	SBS26=0.36;SBS41=0.64
SBS31+SBS59	0.520033	SBS31=0.88;SBS59=0.12
SBS58+SBS86	0.519958	SBS58=0.54;SBS86=0.46
SBS1+SBS10d	0.519953	SBS1=0.73;SBS10d=0.27
SBS7b+SBS32	0.519952	SBS7b=0.39;SBS32=0.61
SBS7a+SBS12	0.519948	SBS7a=0.31;SBS12=0.69
SBS12+SBS29	0.519906	SBS12=0.52;SBS29=0.48
SBS18+SBS85	0.519787	SBS18=0.45;SBS85=0.55
SBS20+SBS37	0.519786	SBS20=0.24;SBS37=0.76
SBS10d+SBS31	0.518718	SBS10d=0.13;SBS31=0.87
SBS2+SBS23	0.518694	SBS2=0.18;SBS23=0.82
SBS7c+SBS87	0.518642	SBS7c=0.25;SBS87=0.75
SBS22+SBS37	0.518635	SBS22=0.25;SBS37=0.75
SBS30+SBS51	0.518288	SBS30=0.53;SBS51=0.47
SBS7b+SBS51	0.518276	SBS7b=0.47;SBS51=0.53
SBS1+SBS13	0.518163	SBS1=0.76;SBS13=0.24
SBS20+SBS23	0.518031	SBS20=0.33;SBS23=0.67
SBS31+SBS52	0.517991	SBS31=0.88;SBS52=0.12
SBS30+SBS58	0.517962	SBS30=0.47;SBS58=0.53
SBS23+SBS34	0.517944	SBS23=0.77;SBS34=0.23
SBS2+SBS37	0.517523	SBS2=0.12;SBS37=0.88
SBS36+SBS44	0.517374	SBS36=0.2;SBS44=0.8
SBS36+SBS37	0.517237	SBS36=0.23;SBS37=0.77
SBS31+SBS90	0.517194	SBS31=0.87;SBS90=0.13
SBS1+SBS45	0.517159	SBS1=0.7;SBS45=0.3
SBS10c+SBS35	0.517107	SBS10c=0.36;SBS35=0.64
SBS1+SBS38	0.51684	SBS1=0.74;SBS38=0.26
SBS23+SBS27	0.516755	SBS23=0.74;SBS27=0.26
SBS7b+SBS58	0.51661	SBS7b=0.41;SBS58=0.59
SBS32+SBS47	0.516513	SBS32=0.62;SBS47=0.38
SBS11+SBS22	0.51651	SBS11=0.58;SBS22=0.42
SBS12+SBS86	0.516472	SBS12=0.53;SBS86=0.47
SBS23+SBS53	0.51621	SBS23=0.73;SBS53=0.27
SBS19+SBS22	0.516149	SBS19=0.58;SBS22=0.42
SBS23+SBS90	0.515898	SBS23=0.77;SBS90=0.23
SBS17a+SBS87	0.515791	SBS17a=0.17;SBS87=0.83
SBS21+SBS87	0.515662	SBS21=0.24;SBS87=0.76
SBS1+SBS52	0.515653	SBS1=0.77;SBS52=0.23
SBS1+SBS14	0.515551	SBS1=0.69;SBS14=0.31
SBS44+SBS90	0.515239	SBS44=0.86;SBS90=0.14
SBS28+SBS31	0.515127	SBS28=0.11;SBS31=0.89
SBS4+SBS85	0.514794	SBS4=0.51;SBS85=0.49
SBS13+SBS44	0.514764	SBS13=0.12;SBS44=0.88
SBS57+SBS86	0.514496	SBS57=0.52;SBS86=0.48
SBS7c+SBS44	0.514412	SBS7c=0.18;SBS44=0.82
SBS32+SBS58	0.514272	SBS32=0.52;SBS58=0.48
SBS24+SBS35	0.514033	SBS24=0.45;SBS35=0.55
SBS29+SBS46	0.513907	SBS29=0.44;SBS46=0.56
SBS54+SBS87	0.513843	SBS54=0.23;SBS87=0.77
SBS85+SBS86	0.513825	SBS85=0.55;SBS86=0.45
SBS1+SBS43	0.513584	SBS1=0.69;SBS43=0.31
SBS12+SBS41	0.513501	SBS12=0.37;SBS41=0.63
SBS31+SBS43	0.513275	SBS31=0.85;SBS43=0.15
SBS8+SBS17b	0.513113	SBS8=0.85;SBS17b=0.15
SBS31+SBS33	0.513108	SBS31=0.88;SBS33=0.12
SBS27+SBS87	0.51304	SBS27=0.2;SBS87=0.8
SBS17b+SBS30	0.512882	SBS17b=0.24;SBS30=0.76
SBS14+SBS31	0.512835	SBS14=0.14;SBS31=0.86
SBS44+SBS59	0.512507	SBS44=0.89;SBS59=0.11
SBS7d+SBS35	0.512502	SBS7d=0.23;SBS35=0.77
SBS1+SBS28	0.512441	SBS1=0.79;SBS28=0.21
SBS31+SBS56	0.512413	SBS31=0.9;SBS56=0.1
SBS4+SBS57	0.512242	SBS4=0.54;SBS57=0.46
SBS12+SBS18	0.512228	SBS12=0.53;SBS18=0.47
SBS18+SBS58	0.512185	SBS18=0.45;SBS58=0.55
SBS22+SBS32	0.512141	SBS22=0.34;SBS32=0.66
SBS8+SBS16	0.512105	SBS8=0.71;SBS16=0.29
SBS7a+SBS26	0.512042	SBS7a=0.33;SBS26=0.67
SBS23+SBS59	0.511613	SBS23=0.82;SBS59=0.18
SBS26+SBS29	0.511496	SBS26=0.5;SBS29=0.5
SBS32+SBS51	0.511352	SBS32=0.59;SBS51=0.41
SBS1+SBS56	0.511349	SBS1=0.78;SBS56=0.22
SBS44+SBS52	0.511188	SBS44=0.89;SBS52=0.11
SBS11+SBS47	0.511148	SBS11=0.56;SBS47=0.44
SBS1+SBS33	0.510961	SBS1=0.75;SBS33=0.25
SBS18+SBS57	0.510679	SBS18=0.48;SBS57=0.52
SBS35+SBS50	0.510618	SBS35=0.67;SBS50=0.33
SBS43+SBS44	0.510433	SBS43=0.16;SBS44=0.84
SBS7a+SBS46	0.510318	SBS7a=0.28;SBS46=0.72
SBS19+SBS31	0.510234	SBS19=0.23;SBS31=0.77
SBS11+SBS19	0.510211	SBS11=0.5;SBS19=0.5
SBS14+SBS23	0.510085	SBS14=0.25;SBS23=0.75
SBS8+SBS85	0.510078	SBS8=0.61;SBS85=0.39
SBS10c+SBS41	0.509939	SBS10c=0.33;SBS41=0.67
SBS31+SBS38	0.509889	SBS31=0.9;SBS38=0.1
SBS1+SBS10b	0.509841	SBS1=0.78;SBS10b=0.22
SBS30+SBS47	0.509817	SBS30=0.58;SBS47=0.42
SBS31+SBS91	0.509456	SBS31=0.91;SBS91=0.09
SBS20+SBS41	0.509379	SBS20=0.25;SBS41=0.75
SBS31+SBS45	0.509313	SBS31=0.88;SBS45=0.12
SBS59+SBS87	0.508484	SBS59=0.14;SBS87=0.86
SBS4+SBS12	0.508264	SBS4=0.52;SBS12=0.48
SBS23+SBS45	0.508075	SBS23=0.77;SBS45=0.23
SBS28+SBS44	0.508027	SBS28=0.1;SBS44=0.9
SBS36+SBS41	0.507886	SBS36=0.24;SBS41=0.76
SBS7a+SBS57	0.507845	SBS7a=0.32;SBS57=0.68
SBS10d+SBS23	0.50784	SBS10d=0.2;SBS23=0.8
SBS12+SBS58	0.507836	SBS12=0.48;SBS58=0.52
SBS31+SBS55	0.507834	SBS31=0.9;SBS55=0.1
SBS4+SBS58	0.507799	SBS4=0.51;SBS58=0.49
SBS26+SBS86	0.507578	SBS26=0.51;SBS86=0.49
SBS7b+SBS31	0.507519	SBS7b=0.18;SBS31=0.82
SBS27+SBS37	0.507411	SBS27=0.17;SBS37=0.83
SBS34+SBS87	0.507409	SBS34=0.17;SBS87=0.83
SBS13+SBS23	0.507306	SBS13=0.18;SBS23=0.82
SBS34+SBS44	0.507273	SBS34=0.11;SBS44=0.89
SBS53+SBS87	0.507201	SBS53=0.2;SBS87=0.8
SBS1+SBS91	0.50679	SBS1=0.81;SBS91=0.19
SBS10b+SBS37	0.506679	SBS10b=0.14;SBS37=0.86
SBS10a+SBS31	0.506361	SBS10a=0.05;SBS31=0.95
SBS7b+SBS17b	0.506279	SBS7b=0.72;SBS17b=0.28
SBS18+SBS26	0.506129	SBS18=0.49;SBS26=0.51
SBS23+SBS38	0.506054	SBS23=0.8;SBS38=0.2
SBS10c+SBS58	0.505829	SBS10c=0.44;SBS58=0.56
SBS10d+SBS44	0.50568	SBS10d=0.1;SBS44=0.9
SBS18+SBS46	0.505551	SBS18=0.43;SBS46=0.57
SBS50+SBS85	0.505207	SBS50=0.42;SBS85=0.58
SBS23+SBS52	0.505123	SBS23=0.83;SBS52=0.17
SBS87+SBS90	0.505031	SBS87=0.84;SBS90=0.16
SBS31+SBS49	0.504991	SBS31=0.94;SBS49=0.06
SBS17b+SBS41	0.504639	SBS17b=0.14;SBS41=0.86
SBS22+SBS30	0.504607	SBS22=0.38;SBS30=0.62
SBS1+SBS55	0.504444	SBS1=0.78;SBS55=0.22
SBS2+SBS35	0.504206	SBS2=0.13;SBS35=0.87
SBS10d+SBS87	0.504092	SBS10d=0.15;SBS87=0.85
SBS23+SBS43	0.504009	SBS23=0.75;SBS43=0.25
SBS37+SBS85	0.503741	SBS37=0.66;SBS85=0.34
SBS12+SBS50	0.50338	SBS12=0.56;SBS50=0.44
SBS4+SBS46	0.503306	SBS4=0.48;SBS46=0.52
SBS44+SBS91	0.503242	SBS44=0.92;SBS91=0.08
SBS23+SBS28	0.503039	SBS23=0.84;SBS28=0.16
SBS24+SBS47	0.50284	SBS24=0.65;SBS47=0.35
SBS7a+SBS29	0.502581	SBS7a=0.33;SBS29=0.67
SBS44+SBS55	0.502521	SBS44=0.9;SBS55=0.1
SBS2+SBS41	0.502343	SBS2=0.12;SBS41=0.88
SBS23+SBS30	0.502267	SBS23=0.61;SBS30=0.39
SBS4+SBS26	0.502219	SBS4=0.54;SBS26=0.46
SBS11+SBS36	0.502123	SBS11=0.63;SBS36=0.37
SBS26+SBS58	0.502065	SBS26=0.46;SBS58=0.54
SBS23+SBS56	0.501819	SBS23=0.83;SBS56=0.17
SBS19+SBS36	0.501586	SBS19=0.63;SBS36=0.37
SBS23+SBS33	0.501553	SBS23=0.81;SBS33=0.19
SBS31+SBS60	0.501444	SBS31=0.97;SBS60=0.03
SBS14+SBS87	0.501384	SBS14=0.18;SBS87=0.82
SBS17b+SBS24	0.501379	SBS17b=0.18;SBS24=0.82
SBS8+SBS88	0.501253	SBS8=0.71;SBS88=0.29
SBS31+SBS48	0.50104	SBS31=0.98;SBS48=0.02
SBS46+SBS50	0.501017	SBS46=0.6;SBS50=0.4
SBS13+SBS87	0.500959	SBS13=0.13;SBS87=0.87
SBS1+SBS10a	0.500894	SBS1=0.89;SBS10a=0.11
SBS32+SBS50	0.500875	SBS32=0.61;SBS50=0.39
SBS10b+SBS35	0.500806	SBS10b=0.16;SBS35=0.84
SBS1+SBS49	0.50079	SBS1=0.87;SBS49=0.13
SBS7a+SBS32	0.500738	SBS7a=0.27;SBS32=0.73
SBS52+SBS87	0.500718	SBS52=0.13;SBS87=0.87
SBS21+SBS44	0.500481	SBS21=0.11;SBS44=0.89
SBS37+SBS57	0.500343	SBS37=0.69;SBS57=0.31
SBS44+SBS54	0.500265	SBS44=0.89;SBS54=0.11
SBS18+SBS35	0.500077	SBS18=0.34;SBS35=0.66
SBS7a+SBS88	0.500004	SBS7a=0.39;SBS88=0.61
SBS26+SBS50	0.499674	SBS26=0.54;SBS50=0.46
SBS7b+SBS23	0.499355	SBS7b=0.32;SBS23=0.68
SBS50+SBS57	0.498965	SBS50=0.45;SBS57=0.55
SBS19+SBS20	0.498819	SBS19=0.62;SBS20=0.38
SBS38+SBS87	0.498802	SBS38=0.14;SBS87=0.86
SBS7a+SBS16	0.498286	SBS7a=0.39;SBS16=0.61
SBS46+SBS57	0.498195	SBS46=0.56;SBS57=0.44
SBS45+SBS87	0.498143	SBS45=0.16;SBS87=0.84
SBS17b+SBS58	0.49803	SBS17b=0.21;SBS58=0.79
SBS34+SBS37	0.497998	SBS34=0.13;SBS37=0.87
SBS33+SBS87	0.49776	SBS33=0.14;SBS87=0.86
SBS35+SBS54	0.497711	SBS35=0.78;SBS54=0.22
SBS28+SBS87	0.497694	SBS28=0.12;SBS87=0.88
SBS44+SBS56	0.497675	SBS44=0.94;SBS56=0.06
SBS43+SBS87	0.497663	SBS43=0.18;SBS87=0.82
SBS44+SBS49	0.497341	SBS44=0.96;SBS49=0.04
SBS29+SBS88	0.497045	SBS29=0.57;SBS88=0.43
SBS58+SBS85	0.497034	SBS58=0.5;SBS85=0.5
SBS38+SBS44	0.497025	SBS38=0.06;SBS44=0.94
SBS37+SBS53	0.497024	SBS37=0.84;SBS53=0.16
SBS11+SBS23	0.497012	SBS11=0.35;SBS23=0.65
SBS10b+SBS87	0.496903	SBS10b=0.13;SBS87=0.87
SBS46+SBS47	0.496795	SBS46=0.64;SBS47=0.36
SBS56+SBS87	0.496233	SBS56=0.12;SBS87=0.88
SBS33+SBS44	0.49615	SBS33=0.05;SBS44=0.95
SBS11+SBS20	0.495998	SBS11=0.62;SBS20=0.38
SBS7b+SBS22	0.495976	SBS7b=0.57;SBS22=0.43
SBS10c+SBS24	0.495707	SBS10c=0.39;SBS24=0.61
SBS44+SBS60	0.495535	SBS44=0.97;SBS60=0.03
SBS11+SBS54	0.495409	SBS11=0.67;SBS54=0.33
SBS10a+SBS44	0.495387	SBS10a=0.03;SBS44=0.97
SBS1+SBS60	0.49508	SBS1=0.94;SBS60=0.06
SBS44+SBS48	0.4947	SBS44=0.98;SBS48=0.02
SBS19+SBS54	0.494656	SBS19=0.67;SBS54=0.33
SBS1+SBS48	0.494348	SBS1=0.96;SBS48=0.04
SBS23+SBS91	0.494341	SBS23=0.87;SBS91=0.13
SBS23+SBS55	0.49432	SBS23=0.83;SBS55=0.17
SBS21+SBS35	0.494222	SBS21=0.21;SBS35=0.79
SBS24+SBS51	0.494199	SBS24=0.62;SBS51=0.38
SBS41+SBS53	0.494188	SBS41=0.83;SBS53=0.17
SBS44+SBS45	0.494162	SBS44=0.97;SBS45=0.03
SBS7a+SBS58	0.49409	SBS7a=0.29;SBS58=0.71
SBS7a+SBS19	0.49387	SBS7a=0.32;SBS19=0.68
SBS11+SBS50	0.493825	SBS11=0.55;SBS50=0.45
SBS41+SBS57	0.493807	SBS41=0.67;SBS57=0.33
SBS14+SBS44	0.493755	SBS14=0;SBS44=1
SBS20+SBS44	0.493755	SBS20=0;SBS44=1
SBS19+SBS30	0.493463	SBS19=0.49;SBS30=0.51
SBS16+SBS57	0.493461	SBS16=0.42;SBS57=0.58
SBS37+SBS90	0.493251	SBS37=0.87;SBS90=0.13
SBS16+SBS29	0.493216	SBS16=0.43;SBS29=0.57
SBS87+SBS91	0.493126	SBS87=0.9;SBS91=0.1
SBS7b+SBS20	0.49308	SBS7b=0.57;SBS20=0.43
SBS7a+SBS10c	0.492842	SBS7a=0.34;SBS10c=0.66
SBS4+SBS7a	0.492704	SBS4=0.71;SBS7a=0.29
SBS7a+SBS86	0.492693	SBS7a=0.34;SBS86=0.66
SBS37+SBS59	0.492491	SBS37=0.9;SBS59=0.1
SBS19+SBS21	0.492401	SBS19=0.67;SBS21=0.33
SBS7d+SBS19	0.492298	SBS7d=0.32;SBS19=0.68
SBS7d+SBS11	0.492143	SBS7d=0.32;SBS11=0.68
SBS19+SBS23	0.492139	SBS19=0.32;SBS23=0.68
SBS7c+SBS11	0.492093	SBS7c=0.34;SBS11=0.66
SBS7c+SBS32	0.49204	SBS7c=0.27;SBS32=0.73
SBS17a+SBS19	0.491827	SBS17a=0.25;SBS19=0.75
SBS10c+SBS86	0.491743	SBS10c=0.5;SBS86=0.5
SBS55+SBS87	0.491679	SBS55=0.12;SBS87=0.88
SBS57+SBS58	0.49164	SBS57=0.46;SBS58=0.54
SBS7b+SBS47	0.491569	SBS7b=0.53;SBS47=0.47
SBS13+SBS37	0.491558	SBS13=0.1;SBS37=0.9
SBS11+SBS17a	0.491513	SBS11=0.76;SBS17a=0.24
SBS30+SBS50	0.491108	SBS30=0.56;SBS50=0.44
SBS17a+SBS32	0.490997	SBS17a=0.19;SBS32=0.81
SBS11+SBS21	0.490797	SBS11=0.67;SBS21=0.33
SBS14+SBS37	0.490765	SBS14=0.15;SBS37=0.85
SBS4+SBS88	0.490725	SBS4=0.61;SBS88=0.39
SBS23+SBS49	0.490716	SBS23=0.9;SBS49=0.1
SBS46+SBS85	0.490706	SBS46=0.52;SBS85=0.48
SBS37+SBS45	0.490646	SBS37=0.86;SBS45=0.14
SBS32+SBS54	0.490606	SBS32=0.74;SBS54=0.26
SBS17a+SBS41	0.490538	SBS17a=0.13;SBS41=0.87
SBS10a+SBS23	0.490326	SBS10a=0.08;SBS23=0.92
SBS27+SBS41	0.490293	SBS27=0.16;SBS41=0.84
SBS8+SBS24	0.490078	SBS8=0.58;SBS24=0.42
SBS7c+SBS19	0.489869	SBS7c=0.33;SBS19=0.67
SBS10b+SBS41	0.489843	SBS10b=0.13;SBS41=0.87
SBS20+SBS32	0.489772	SBS20=0.3;SBS32=0.7
SBS41+SBS54	0.489704	SBS41=0.82;SBS54=0.18
SBS22+SBS41	0.489288	SBS22=0.21;SBS41=0.79
SBS41+SBS85	0.489187	SBS41=0.65;SBS85=0.35
SBS10a+SBS87	0.488965	SBS10a=0.06;SBS87=0.94
SBS50+SBS88	0.488944	SBS50=0.53;SBS88=0.47
SBS10c+SBS57	0.488847	SBS10c=0.47;SBS57=0.53
SBS12+SBS47	0.488774	SBS12=0.6;SBS47=0.4
SBS37+SBS38	0.488747	SBS37=0.89;SBS38=0.11
SBS2+SBS8	0.488596	SBS2=0.12;SBS8=0.88
SBS22+SBS24	0.48853	SBS22=0.3;SBS24=0.7
SBS32+SBS36	0.488439	SBS32=0.72;SBS36=0.28
SBS47+SBS57	0.488383	SBS47=0.41;SBS57=0.59
SBS37+SBS52	0.488264	SBS37=0.9;SBS52=0.1
SBS10c+SBS46	0.488205	SBS10c=0.41;SBS46=0.59
SBS14+SBS41	0.488194	SBS14=0.16;SBS41=0.84
SBS41+SBS59	0.488178	SBS41=0.89;SBS59=0.11
SBS86+SBS88	0.488162	SBS86=0.55;SBS88=0.45
SBS8+SBS35	0.488007	SBS8=0.5;SBS35=0.5
SBS24+SBS50	0.487959	SBS24=0.63;SBS50=0.37
SBS17b+SBS46	0.487768	SBS17b=0.18;SBS46=0.82
SBS29+SBS86	0.487685	SBS29=0.51;SBS86=0.49
SBS30+SBS36	0.487661	SBS30=0.66;SBS36=0.34
SBS10d+SBS37	0.487442	SBS10d=0.11;SBS37=0.89
SBS16+SBS46	0.487188	SBS16=0.36;SBS46=0.64
SBS10b+SBS19	0.486914	SBS10b=0.24;SBS19=0.76
SBS37+SBS46	0.48643	SBS37=0.69;SBS46=0.31
SBS11+SBS53	0.486198	SBS11=0.71;SBS53=0.29
SBS16+SBS86	0.486117	SBS16=0.44;SBS86=0.56
SBS16+SBS18	0.48609	SBS16=0.44;SBS18=0.56
SBS7a+SBS18	0.48604	SBS7a=0.34;SBS18=0.66
SBS17b+SBS85	0.486026	SBS17b=0.2;SBS85=0.8
SBS11+SBS27	0.485838	SBS11=0.72;SBS27=0.28
SBS19+SBS27	0.485794	SBS19=0.72;SBS27=0.28
SBS20+SBS58	0.485602	SBS20=0.33;SBS58=0.67
SBS7d+SBS30	0.485332	SBS7d=0.3;SBS30=0.7
SBS32+SBS53	0.48523	SBS32=0.77;SBS53=0.23
SBS16+SBS50	0.48508	SBS16=0.47;SBS50=0.53
SBS58+SBS88	0.48501	SBS58=0.62;SBS88=0.38
SBS23+SBS60	0.484817	SBS23=0.96;SBS60=0.04
SBS19+SBS34	0.484803	SBS19=0.75;SBS34=0.25
SBS30+SBS32	0.484666	SBS30=0.43;SBS32=0.57
SBS10c+SBS85	0.484632	SBS10c=0.43;SBS85=0.57
SBS11+SBS34	0.484466	SBS11=0.76;SBS34=0.24
SBS41+SBS47	0.484448	SBS41=0.77;SBS47=0.23
SBS41+SBS45	0.484331	SBS41=0.86;SBS45=0.14
SBS7d+SBS24	0.484271	SBS7d=0.24;SBS24=0.76
SBS49+SBS87	0.48415	SBS49=0.04;SBS87=0.96
SBS27+SBS32	0.483915	SBS27=0.22;SBS32=0.78
SBS8+SBS10b	0.483902	SBS8=0.86;SBS10b=0.14
SBS23+SBS48	0.483893	SBS23=0.97;SBS48=0.03
SBS29+SBS35	0.48362	SBS29=0.32;SBS35=0.68
SBS51+SBS57	0.48358	SBS51=0.45;SBS57=0.55
SBS7c+SBS37	0.483507	SBS7c=0.14;SBS37=0.86
SBS30+SBS54	0.483432	SBS30=0.69;SBS54=0.31
SBS60+SBS87	0.483412	SBS60=0.03;SBS87=0.97
SBS18+SBS86	0.483161	SBS18=0.5;SBS86=0.5
SBS7d+SBS41	0.483135	SBS7d=0.16;SBS41=0.84
SBS17a+SBS35	0.482916	SBS17a=0.13;SBS35=0.87
SBS32+SBS34	0.482819	SBS32=0.81;SBS34=0.19
SBS26+SBS47	0.482799	SBS26=0.58;SBS47=0.42
SBS38+SBS41	0.482752	SBS38=0.12;SBS41=0.88
SBS2+SBS24	0.482745	SBS2=0.15;SBS24=0.85
SBS18+SBS88	0.482728	SBS18=0.56;SBS88=0.44
SBS48+SBS87	0.482566	SBS48=0.01;SBS87=0.99
SBS19+SBS90	0.482322	SBS19=0.76;SBS90=0.24
SBS7d+SBS32	0.482105	SBS7d=0.24;SBS32=0.76
SBS41+SBS52	0.482084	SBS41=0.89;SBS52=0.11
SBS19+SBS53	0.482035	SBS19=0.72;SBS53=0.28
SBS16+SBS37	0.481928	SBS16=0.18;SBS37=0.82
SBS11+SBS90	0.481754	SBS11=0.76;SBS90=0.24
SBS32+SBS90	0.481723	SBS32=0.81;SBS90=0.19
SBS7c+SBS35	0.481586	SBS7c=0.19;SBS35=0.81
SBS21+SBS32	0.481552	SBS21=0.25;SBS32=0.75
SBS37+SBS56	0.481504	SBS37=0.91;SBS56=0.09
SBS4+SBS86	0.481157	SBS4=0.56;SBS86=0.44
SBS7b+SBS19	0.481143	SBS7b=0.43;SBS19=0.57
SBS7b+SBS36	0.481044	SBS7b=0.61;SBS36=0.39
SBS37+SBS91	0.481021	SBS37=0.92;SBS91=0.08
SBS34+SBS35	0.480867	SBS34=0.14;SBS35=0.86
SBS46+SBS88	0.480767	SBS46=0.64;SBS88=0.36
SBS37+SBS54	0.480486	SBS37=0.88;SBS54=0.12
SBS4+SBS16	0.480445	SBS4=0.61;SBS16=0.39
SBS51+SBS86	0.479693	SBS51=0.48;SBS86=0.52
SBS21+SBS30	0.479652	SBS21=0.3;SBS30=0.7
SBS20+SBS30	0.479473	SBS20=0.34;SBS30=0.66
SBS14+SBS19	0.478784	SBS14=0.28;SBS19=0.72
SBS12+SBS57	0.478681	SBS12=0.51;SBS57=0.49
SBS7a+SBS51	0.478428	SBS7a=0.36;SBS51=0.64
SBS7c+SBS30	0.478375	SBS7c=0.3;SBS30=0.7
SBS19+SBS59	0.478219	SBS19=0.8;SBS59=0.2
SBS21+SBS41	0.478081	SBS21=0.15;SBS41=0.85
SBS11+SBS59	0.477836	SBS11=0.8;SBS59=0.2
SBS7d+SBS8	0.477565	SBS7d=0.18;SBS8=0.82
SBS20+SBS85	0.477426	SBS20=0.33;SBS85=0.67
SBS17a+SBS30	0.477421	SBS17a=0.22;SBS30=0.78
SBS50+SBS86	0.476809	SBS50=0.47;SBS86=0.53
SBS10b+SBS32	0.4768	SBS10b=0.17;SBS32=0.83
SBS11+SBS14	0.476686	SBS11=0.73;SBS14=0.27
SBS26+SBS51	0.476593	SBS26=0.54;SBS51=0.46
SBS37+SBS88	0.476577	SBS37=0.85;SBS88=0.15
SBS10d+SBS41	0.476116	SBS10d=0.1;SBS41=0.9
SBS12+SBS17b	0.476104	SBS12=0.79;SBS17b=0.21
SBS12+SBS51	0.476071	SBS12=0.56;SBS51=0.44
SBS10c+SBS12	0.476071	SBS10c=0.45;SBS12=0.55
SBS8+SBS47	0.475806	SBS8=0.75;SBS47=0.25
SBS47+SBS86	0.475737	SBS47=0.43;SBS86=0.57
SBS7b+SBS54	0.475684	SBS7b=0.65;SBS54=0.35
SBS37+SBS49	0.475582	SBS37=0.95;SBS49=0.05
SBS22+SBS58	0.475427	SBS22=0.32;SBS58=0.68
SBS10a+SBS37	0.475111	SBS10a=0.04;SBS37=0.96
SBS46+SBS51	0.474983	SBS46=0.62;SBS51=0.38
SBS32+SBS59	0.47498	SBS32=0.85;SBS59=0.15
SBS41+SBS88	0.474921	SBS41=0.81;SBS88=0.19
SBS41+SBS43	0.474918	SBS41=0.87;SBS43=0.13
SBS10d+SBS19	0.474567	SBS10d=0.22;SBS19=0.78
SBS7c+SBS24	0.47441	SBS7c=0.24;SBS24=0.76
SBS10b+SBS11	0.47437	SBS10b=0.21;SBS11=0.79
SBS11+SBS45	0.474022	SBS11=0.75;SBS45=0.25
SBS8+SBS54	0.474015	SBS8=0.82;SBS54=0.18
SBS19+SBS45	0.473969	SBS19=0.75;SBS45=0.25
SBS10d+SBS11	0.473738	SBS10d=0.22;SBS11=0.78
SBS11+SBS32	0.473578	SBS11=0.42;SBS32=0.58
SBS33+SBS35	0.473568	SBS33=0.13;SBS35=0.87
SBS7b+SBS7d	0.473564	SBS7b=0.66;SBS7d=0.34
SBS41+SBS91	0.473563	SBS41=0.92;SBS91=0.08
SBS10b+SBS24	0.473465	SBS10b=0.17;SBS24=0.83
SBS11+SBS13	0.473385	SBS11=0.81;SBS13=0.19
SBS7b+SBS50	0.473175	SBS7b=0.52;SBS50=0.48
SBS7b+SBS21	0.472996	SBS7b=0.65;SBS21=0.35
SBS10c+SBS50	0.472906	SBS10c=0.52;SBS50=0.48
SBS22+SBS46	0.472877	SBS22=0.3;SBS46=0.7
SBS33+SBS37	0.472858	SBS33=0.06;SBS37=0.94
SBS13+SBS19	0.472794	SBS13=0.19;SBS19=0.81
SBS7d+SBS37	0.472677	SBS7d=0.07;SBS37=0.93
SBS13+SBS32	0.472584	SBS13=0.15;SBS32=0.85
SBS8+SBS21	0.472577	SBS8=0.82;SBS21=0.18
SBS28+SBS35	0.472539	SBS28=0.1;SBS35=0.9
SBS26+SBS57	0.472387	SBS26=0.48;SBS57=0.52
SBS8+SBS10c	0.472296	SBS8=0.71;SBS10c=0.29
SBS19+SBS38	0.472267	SBS19=0.79;SBS38=0.21
SBS30+SBS34	0.471879	SBS30=0.78;SBS34=0.22
SBS11+SBS52	0.471783	SBS11=0.81;SBS52=0.19
SBS19+SBS52	0.471664	SBS19=0.81;SBS52=0.19
SBS16+SBS58	0.471637	SBS16=0.36;SBS58=0.64
SBS11+SBS38	0.471506	SBS11=0.79;SBS38=0.21
SBS30+SBS53	0.471373	SBS30=0.74;SBS53=0.26
SBS10c+SBS16	0.470813	SBS10c=0.55;SBS16=0.45
SBS41+SBS56	0.470584	SBS41=0.92;SBS56=0.08
SBS17a+SBS37	0.470373	SBS17a=0.04;SBS37=0.96
SBS28+SBS37	0.47027	SBS28=0.03;SBS37=0.97
SBS32+SBS38	0.470184	SBS32=0.84;SBS38=0.16
SBS22+SBS57	0.470007	SBS22=0.35;SBS57=0.65
SBS27+SBS30	0.469974	SBS27=0.24;SBS30=0.76
SBS30+SBS90	0.469929	SBS30=0.78;SBS90=0.22
SBS11+SBS30	0.46984	SBS11=0.51;SBS30=0.49
SBS2+SBS19	0.469785	SBS2=0.16;SBS19=0.84
SBS7b+SBS7c	0.469769	SBS7b=0.65;SBS7c=0.35
SBS41+SBS49	0.469553	SBS41=0.94;SBS49=0.06
SBS32+SBS45	0.469544	SBS32=0.82;SBS45=0.18
SBS37+SBS55	0.469516	SBS37=0.97;SBS55=0.03
SBS37+SBS43	0.469482	SBS37=0.96;SBS43=0.04
SBS26+SBS37	0.469447	SBS26=0.08;SBS37=0.92
SBS19+SBS43	0.469419	SBS19=0.74;SBS43=0.26
SBS11+SBS43	0.469407	SBS11=0.74;SBS43=0.26
SBS37+SBS48	0.469399	SBS37=0.99;SBS48=0.01
SBS7b+SBS17a	0.469112	SBS7b=0.74;SBS17a=0.26
SBS12+SBS37	0.468685	SBS12=0.03;SBS37=0.97
SBS35+SBS43	0.468581	SBS35=0.86;SBS43=0.14
SBS37+SBS60	0.468563	SBS37=1;SBS60=0
SBS21+SBS37	0.468562	SBS21=0;SBS37=1
SBS35+SBS53	0.468533	SBS35=0.87;SBS53=0.13
SBS16+SBS51	0.468381	SBS16=0.47;SBS51=0.53
SBS17a+SBS24	0.468326	SBS17a=0.16;SBS24=0.84
SBS28+SBS32	0.468241	SBS28=0.13;SBS32=0.87
SBS35+SBS36	0.468034	SBS35=0.84;SBS36=0.16
SBS11+SBS28	0.467955	SBS11=0.83;SBS28=0.17
SBS36+SBS85	0.467922	SBS36=0.3;SBS85=0.7
SBS16+SBS85	0.467921	SBS16=0.37;SBS85=0.63
SBS35+SBS52	0.467674	SBS35=0.91;SBS52=0.09
SBS11+SBS56	0.467624	SBS11=0.82;SBS56=0.18
SBS19+SBS56	0.467619	SBS19=0.82;SBS56=0.18
SBS36+SBS58	0.467538	SBS36=0.28;SBS58=0.72
SBS26+SBS85	0.467409	SBS26=0.44;SBS85=0.56
SBS2+SBS32	0.467352	SBS2=0.12;SBS32=0.88
SBS8+SBS51	0.467286	SBS8=0.74;SBS51=0.26
SBS8+SBS50	0.467223	SBS8=0.74;SBS50=0.26
SBS7b+SBS11	0.46714	SBS7b=0.4;SBS11=0.6
SBS17b+SBS57	0.467085	SBS17b=0.21;SBS57=0.79
SBS19+SBS28	0.467079	SBS19=0.83;SBS28=0.17
SBS33+SBS41	0.467041	SBS33=0.07;SBS41=0.93
SBS11+SBS33	0.466862	SBS11=0.79;SBS33=0.21
SBS19+SBS33	0.466852	SBS19=0.79;SBS33=0.21
SBS7b+SBS27	0.46685	SBS7b=0.7;SBS27=0.3
SBS10d+SBS32	0.466832	SBS10d=0.15;SBS32=0.85
SBS32+SBS43	0.466732	SBS32=0.8;SBS43=0.2
SBS10a+SBS41	0.466729	SBS10a=0.04;SBS41=0.96
SBS13+SBS35	0.46639	SBS13=0.08;SBS35=0.92
SBS10c+SBS26	0.466268	SBS10c=0.48;SBS26=0.52
SBS20+SBS57	0.466245	SBS20=0.34;SBS57=0.66
SBS14+SBS32	0.466004	SBS14=0.18;SBS32=0.82
SBS32+SBS52	0.465779	SBS32=0.87;SBS52=0.13
SBS30+SBS59	0.4657	SBS30=0.82;SBS59=0.18
SBS41+SBS55	0.465633	SBS41=0.94;SBS55=0.06
SBS24+SBS54	0.465576	SBS24=0.78;SBS54=0.22
SBS57+SBS85	0.465513	SBS57=0.47;SBS85=0.53
SBS35+SBS90	0.465454	SBS35=0.9;SBS90=0.1
SBS10d+SBS35	0.465299	SBS10d=0.09;SBS35=0.91
SBS12+SBS85	0.46517	SBS12=0.47;SBS85=0.53
SBS10b+SBS30	0.464869	SBS10b=0.2;SBS30=0.8
SBS21+SBS24	0.464539	SBS21=0.22;SBS24=0.78
SBS14+SBS30	0.464188	SBS14=0.24;SBS30=0.76
SBS7b+SBS53	0.464167	SBS7b=0.69;SBS53=0.31
SBS13+SBS41	0.464105	SBS13=0.04;SBS41=0.96
SBS24+SBS27	0.464079	SBS24=0.81;SBS27=0.19
SBS10b+SBS46	0.46365	SBS10b=0.18;SBS46=0.82
SBS32+SBS33	0.463544	SBS32=0.85;SBS33=0.15
SBS7a+SBS11	0.463378	SBS7a=0.24;SBS11=0.76
SBS41+SBS48	0.463082	SBS41=0.98;SBS48=0.02
SBS20+SBS24	0.46297	SBS20=0.25;SBS24=0.75
SBS27+SBS35	0.462953	SBS27=0.1;SBS35=0.9
SBS41+SBS60	0.462884	SBS41=0.98;SBS60=0.02
SBS8+SBS17a	0.462846	SBS8=0.89;SBS17a=0.11
SBS7d+SBS58	0.462688	SBS7d=0.24;SBS58=0.76
SBS2+SBS11	0.462387	SBS2=0.14;SBS11=0.86
SBS35+SBS59	0.462337	SBS35=0.93;SBS59=0.07
SBS20+SBS46	0.462267	SBS20=0.29;SBS46=0.71
SBS35+SBS91	0.462265	SBS35=0.93;SBS91=0.07
SBS10d+SBS30	0.462229	SBS10d=0.2;SBS30=0.8
SBS4+SBS35	0.462188	SBS4=0.24;SBS35=0.76
SBS35+SBS55	0.462079	SBS35=0.91;SBS55=0.09
SBS7c+SBS41	0.462078	SBS7c=0;SBS41=1
SBS28+SBS41	0.462078	SBS28=0;SBS41=1
SBS34+SBS41	0.462078	SBS34=0;SBS41=1
SBS41+SBS90	0.462078	SBS41=1;SBS90=0
SBS21+SBS58	0.461998	SBS21=0.25;SBS58=0.75
SBS16+SBS47	0.461984	SBS16=0.51;SBS47=0.49
SBS30+SBS45	0.461911	SBS30=0.78;SBS45=0.22
SBS24+SBS34	0.461539	SBS24=0.84;SBS34=0.16
SBS11+SBS91	0.461514	SBS11=0.85;SBS91=0.15
SBS7b+SBS14	0.461285	SBS7b=0.7;SBS14=0.3
SBS7b+SBS34	0.460882	SBS7b=0.75;SBS34=0.25
SBS32+SBS56	0.460858	SBS32=0.88;SBS56=0.12
SBS54+SBS58	0.460814	SBS54=0.24;SBS58=0.76
SBS10c+SBS51	0.46047	SBS10c=0.52;SBS51=0.48
SBS13+SBS30	0.460409	SBS13=0.17;SBS30=0.83
SBS7b+SBS90	0.460257	SBS7b=0.74;SBS90=0.26
SBS20+SBS35	0.459906	SBS20=0.11;SBS35=0.89
SBS36+SBS57	0.459832	SBS36=0.32;SBS57=0.68
SBS53+SBS58	0.459749	SBS53=0.22;SBS58=0.78
SBS22+SBS35	0.459494	SBS22=0.11;SBS35=0.89
SBS50+SBS58	0.459431	SBS50=0.37;SBS58=0.63
SBS30+SBS52	0.459373	SBS30=0.83;SBS52=0.17
SBS8+SBS20	0.4593	SBS8=0.82;SBS20=0.18
SBS27+SBS58	0.459175	SBS27=0.21;SBS58=0.79
SBS17b+SBS29	0.459016	SBS17b=0.22;SBS29=0.78
SBS30+SBS38	0.458962	SBS30=0.81;SBS38=0.19
SBS24+SBS90	0.458906	SBS24=0.84;SBS90=0.16
SBS35+SBS56	0.458739	SBS35=0.95;SBS56=0.05
SBS19+SBS55	0.45854	SBS19=0.83;SBS55=0.17
SBS7b+SBS59	0.4582	SBS7b=0.79;SBS59=0.21
SBS19+SBS91	0.458195	SBS19=0.86;SBS91=0.14
SBS36+SBS46	0.457682	SBS36=0.26;SBS46=0.74
SBS11+SBS55	0.457548	SBS11=0.83;SBS55=0.17
SBS32+SBS55	0.45746	SBS32=0.87;SBS55=0.13
SBS4+SBS17b	0.457348	SBS4=0.81;SBS17b=0.19
SBS10a+SBS35	0.457338	SBS10a=0.03;SBS35=0.97
SBS30+SBS43	0.457096	SBS30=0.76;SBS43=0.24
SBS7b+SBS30	0.456876	SBS7b=0.41;SBS30=0.59
SBS12+SBS20	0.456728	SBS12=0.67;SBS20=0.33
SBS8+SBS28	0.456694	SBS8=0.91;SBS28=0.09
SBS8+SBS13	0.456526	SBS8=0.91;SBS13=0.09
SBS2+SBS46	0.456251	SBS2=0.14;SBS46=0.86
SBS35+SBS60	0.456031	SBS35=0.98;SBS60=0.02
SBS32+SBS91	0.455983	SBS32=0.91;SBS91=0.09
SBS10b+SBS85	0.455971	SBS10b=0.19;SBS85=0.81
SBS35+SBS49	0.455891	SBS35=0.98;SBS49=0.02
SBS19+SBS49	0.455857	SBS19=0.9;SBS49=0.1
SBS7c+SBS58	0.455794	SBS7c=0.24;SBS58=0.76
SBS35+SBS48	0.455762	SBS35=0.98;SBS48=0.02
SBS10a+SBS19	0.45568	SBS10a=0.09;SBS19=0.91
SBS32+SBS49	0.455597	SBS32=0.92;SBS49=0.08
SBS58+SBS59	0.455537	SBS58=0.85;SBS59=0.15
SBS17b+SBS86	0.455298	SBS17b=0.23;SBS86=0.77
SBS11+SBS49	0.455241	SBS11=0.9;SBS49=0.1
SBS12+SBS22	0.454854	SBS12=0.67;SBS22=0.33
SBS14+SBS35	0.454848	SBS14=0;SBS35=1
SBS35+SBS38	0.454848	SBS35=1;SBS38=0
SBS35+SBS45	0.454848	SBS35=1;SBS45=0
SBS30+SBS56	0.454754	SBS30=0.84;SBS56=0.16
SBS10a+SBS11	0.454446	SBS10a=0.08;SBS11=0.92
SBS16+SBS17b	0.454238	SBS16=0.73;SBS17b=0.27
SBS17b+SBS26	0.454235	SBS17b=0.22;SBS26=0.78
SBS29+SBS47	0.454078	SBS29=0.59;SBS47=0.41
SBS10c+SBS88	0.453404	SBS10c=0.55;SBS88=0.45
SBS30+SBS33	0.453344	SBS30=0.82;SBS33=0.18
SBS2+SBS85	0.45327	SBS2=0.15;SBS85=0.85
SBS8+SBS27	0.453061	SBS8=0.89;SBS27=0.11
SBS8+SBS33	0.452968	SBS8=0.9;SBS33=0.1
SBS12+SBS36	0.45296	SBS12=0.69;SBS36=0.31
SBS10a+SBS32	0.452821	SBS10a=0.05;SBS32=0.95
SBS7b+SBS45	0.452673	SBS7b=0.74;SBS45=0.26
SBS14+SBS58	0.452652	SBS14=0.21;SBS58=0.79
SBS7b+SBS13	0.45265	SBS7b=0.8;SBS13=0.2
SBS27+SBS57	0.452587	SBS27=0.24;SBS57=0.76
SBS7b+SBS10d	0.45254	SBS7b=0.77;SBS10d=0.23
SBS2+SBS57	0.452476	SBS2=0.17;SBS57=0.83
SBS28+SBS30	0.452387	SBS28=0.14;SBS30=0.86
SBS20+SBS86	0.451987	SBS20=0.37;SBS86=0.63
SBS51+SBS58	0.451968	SBS51=0.35;SBS58=0.65
SBS7a+SBS17b	0.451738	SBS7a=0.63;SBS17b=0.37
SBS47+SBS58	0.451709	SBS47=0.3;SBS58=0.7
SBS2+SBS12	0.451579	SBS2=0.17;SBS12=0.83
SBS8+SBS18	0.450893	SBS8=0.77;SBS18=0.23
SBS51+SBS88	0.450725	SBS51=0.53;SBS88=0.47
SBS27+SBS46	0.4507	SBS27=0.2;SBS46=0.8
SBS7b+SBS38	0.450433	SBS7b=0.78;SBS38=0.22
SBS34+SBS58	0.450208	SBS34=0.16;SBS58=0.84
SBS17a+SBS58	0.450067	SBS17a=0.15;SBS58=0.85
SBS17b+SBS18	0.450047	SBS17b=0.23;SBS18=0.77
SBS7b+SBS52	0.450045	SBS7b=0.8;SBS52=0.2
SBS32+SBS60	0.449785	SBS32=0.97;SBS60=0.03
SBS19+SBS60	0.449515	SBS19=0.95;SBS60=0.05
SBS10b+SBS12	0.449276	SBS10b=0.21;SBS12=0.79
SBS10c+SBS47	0.449082	SBS10c=0.57;SBS47=0.43
SBS32+SBS48	0.448914	SBS32=0.98;SBS48=0.02
SBS11+SBS60	0.448862	SBS11=0.95;SBS60=0.05
SBS19+SBS48	0.448618	SBS19=0.97;SBS48=0.03
SBS54+SBS85	0.448582	SBS54=0.24;SBS85=0.76
SBS16+SBS20	0.4483	SBS16=0.57;SBS20=0.43
SBS58+SBS90	0.448086	SBS58=0.84;SBS90=0.16
SBS11+SBS48	0.447873	SBS11=0.97;SBS48=0.03
SBS7b+SBS43	0.447791	SBS7b=0.73;SBS43=0.27
SBS45+SBS58	0.447673	SBS45=0.18;SBS58=0.82
SBS7a+SBS20	0.447582	SBS7a=0.46;SBS20=0.54
SBS7b+SBS28	0.447045	SBS7b=0.82;SBS28=0.18
SBS8+SBS29	0.446829	SBS8=0.79;SBS29=0.21
SBS22+SBS26	0.446668	SBS22=0.35;SBS26=0.65
SBS38+SBS58	0.446553	SBS38=0.15;SBS58=0.85
SBS53+SBS85	0.44654	SBS53=0.22;SBS85=0.78
SBS20+SBS50	0.44654	SBS20=0.4;SBS50=0.6
SBS7d+SBS57	0.446531	SBS7d=0.26;SBS57=0.74
SBS18+SBS47	0.446481	SBS18=0.58;SBS47=0.42
SBS8+SBS43	0.446469	SBS8=0.9;SBS43=0.1
SBS34+SBS46	0.446215	SBS34=0.17;SBS46=0.83
SBS24+SBS28	0.446199	SBS24=0.89;SBS28=0.11
SBS7b+SBS56	0.446086	SBS7b=0.81;SBS56=0.19
SBS17b+SBS50	0.445932	SBS17b=0.25;SBS50=0.75
SBS53+SBS57	0.445847	SBS53=0.24;SBS57=0.76
SBS13+SBS24	0.445633	SBS13=0.11;SBS24=0.89
SBS18+SBS24	0.445551	SBS18=0.3;SBS24=0.7
SBS7b+SBS33	0.44555	SBS7b=0.78;SBS33=0.22
SBS10b+SBS58	0.445355	SBS10b=0.15;SBS58=0.85
SBS54+SBS57	0.445298	SBS54=0.26;SBS57=0.74
SBS30+SBS55	0.445248	SBS30=0.85;SBS55=0.15
SBS8+SBS53	0.445208	SBS8=0.91;SBS53=0.09
SBS24+SBS33	0.445083	SBS24=0.87;SBS33=0.13
SBS52+SBS58	0.444961	SBS52=0.13;SBS58=0.87
SBS7a+SBS47	0.444375	SBS7a=0.41;SBS47=0.59
SBS22+SBS29	0.444301	SBS22=0.36;SBS29=0.64
SBS18+SBS50	0.44423	SBS18=0.53;SBS50=0.47
SBS13+SBS58	0.444203	SBS13=0.13;SBS58=0.87
SBS2+SBS7b	0.443991	SBS2=0.16;SBS7b=0.84
SBS22+SBS86	0.44385	SBS22=0.37;SBS86=0.63
SBS8+SBS34	0.443823	SBS8=0.93;SBS34=0.07
SBS26+SBS36	0.443635	SBS26=0.67;SBS36=0.33
SBS8+SBS55	0.443505	SBS8=0.93;SBS55=0.07
SBS10b+SBS57	0.443298	SBS10b=0.19;SBS57=0.81
SBS30+SBS91	0.443297	SBS30=0.89;SBS91=0.11
SBS8+SBS22	0.443202	SBS8=0.89;SBS22=0.11
SBS24+SBS53	0.443155	SBS24=0.85;SBS53=0.15
SBS4+SBS24	0.443112	SBS4=0.34;SBS24=0.66
SBS10a+SBS30	0.443081	SBS10a=0.08;SBS30=0.92
SBS7a+SBS22	0.44307	SBS7a=0.46;SBS22=0.54
SBS30+SBS49	0.442985	SBS30=0.91;SBS49=0.09
SBS7c+SBS8	0.442968	SBS7c=0.09;SBS8=0.91
SBS10d+SBS58	0.442698	SBS10d=0.14;SBS58=0.86
SBS4+SBS47	0.442491	SBS4=0.63;SBS47=0.37
SBS2+SBS26	0.442426	SBS2=0.18;SBS26=0.82
SBS24+SBS43	0.442339	SBS24=0.85;SBS43=0.15
SBS20+SBS88	0.442068	SBS20=0.43;SBS88=0.57
SBS14+SBS85	0.441983	SBS14=0.21;SBS85=0.79
SBS51+SBS85	0.441705	SBS51=0.36;SBS85=0.64
SBS46+SBS90	0.441552	SBS46=0.84;SBS90=0.16
SBS29+SBS51	0.441386	SBS29=0.55;SBS51=0.45
SBS20+SBS26	0.441314	SBS20=0.35;SBS26=0.65
SBS8+SBS59	0.4412	SBS8=0.96;SBS59=0.04
SBS8+SBS90	0.440832	SBS8=0.95;SBS90=0.05
SBS34+SBS57	0.440673	SBS34=0.19;SBS57=0.81
SBS12+SBS27	0.440559	SBS12=0.77;SBS27=0.23
SBS57+SBS59	0.440416	SBS57=0.84;SBS59=0.16
SBS7d+SBS29	0.440206	SBS7d=0.29;SBS29=0.71
SBS22+SBS50	0.440109	SBS22=0.4;SBS50=0.6
SBS7b+SBS10b	0.439904	SBS7b=0.82;SBS10b=0.18
SBS18+SBS51	0.439818	SBS18=0.53;SBS51=0.47
SBS10c+SBS22	0.439678	SBS10c=0.63;SBS22=0.37
SBS59+SBS85	0.43943	SBS59=0.14;SBS85=0.86
SBS46+SBS53	0.439217	SBS46=0.82;SBS53=0.18
SBS10c+SBS29	0.439129	SBS10c=0.48;SBS29=0.52
SBS33+SBS58	0.439052	SBS33=0.14;SBS58=0.86
SBS7c+SBS46	0.438963	SBS7c=0.21;SBS46=0.79
SBS7a+SBS30	0.43888	SBS7a=0.14;SBS30=0.86
SBS46+SBS59	0.438495	SBS46=0.87;SBS59=0.13
SBS24+SBS55	0.438264	SBS24=0.89;SBS55=0.11
SBS8+SBS60	0.438214	SBS8=0.98;SBS60=0.02
SBS7b+SBS91	0.438148	SBS7b=0.84;SBS91=0.16
SBS8+SBS52	0.437971	SBS8=0.98;SBS52=0.02
SBS28+SBS58	0.437908	SBS28=0.1;SBS58=0.9
SBS8+SBS36	0.437687	SBS8=0.97;SBS36=0.03
SBS47+SBS88	0.437652	SBS47=0.48;SBS88=0.52
SBS4+SBS8	0.437517	SBS4=0.07;SBS8=0.93
SBS8+SBS91	0.437434	SBS8=0.99;SBS91=0.01
SBS18+SBS22	0.437341	SBS18=0.63;SBS22=0.37
SBS17a+SBS85	0.437294	SBS17a=0.16;SBS85=0.84
SBS14+SBS57	0.437252	SBS14=0.22;SBS57=0.78
[truncated: 1,005 more rows]

## Sheet: Table S4 Novel signature B(WES)
Table S4. Similarity between COSMIC signatures combinatory and novel signature B (WES).
combination	similarity	proportions
SBS1+SBS5	0.913997	SBS1=0.13;SBS5=0.87
SBS5+SBS6	0.898516	SBS5=0.8;SBS6=0.2
SBS5+SBS87	0.88906	SBS5=0.8;SBS87=0.2
SBS5+SBS15	0.858133	SBS5=0.89;SBS15=0.11
SBS3+SBS6	0.851716	SBS3=0.72;SBS6=0.28
SBS6+SBS40	0.849352	SBS6=0.29;SBS40=0.71
SBS6+SBS92	0.846014	SBS6=0.33;SBS92=0.67
SBS5+SBS84	0.839546	SBS5=0.9;SBS84=0.1
SBS1+SBS40	0.83885	SBS1=0.17;SBS40=0.83
SBS5+SBS57	0.837864	SBS5=0.89;SBS57=0.11
SBS6+SBS37	0.837836	SBS6=0.42;SBS37=0.58
SBS5+SBS44	0.837496	SBS5=0.87;SBS44=0.13
SBS1+SBS3	0.837409	SBS1=0.16;SBS3=0.84
SBS5+SBS19	0.836507	SBS5=0.93;SBS19=0.07
SBS5+SBS10b	0.836247	SBS5=0.95;SBS10b=0.05
SBS5+SBS23	0.834117	SBS5=0.93;SBS23=0.07
SBS5+SBS43	0.831796	SBS5=0.95;SBS43=0.05
SBS5+SBS41	0.831206	SBS5=0.91;SBS41=0.09
SBS5+SBS32	0.831018	SBS5=0.92;SBS32=0.08
SBS5+SBS9	0.830582	SBS5=0.89;SBS9=0.11
SBS5+SBS60	0.830577	SBS5=0.98;SBS60=0.02
SBS5+SBS7c	0.829965	SBS5=0.95;SBS7c=0.05
SBS5+SBS17a	0.829688	SBS5=0.97;SBS17a=0.03
SBS5+SBS25	0.829659	SBS5=0.87;SBS25=0.13
SBS5+SBS46	0.829281	SBS5=0.92;SBS46=0.08
SBS5+SBS31	0.828482	SBS5=0.94;SBS31=0.06
SBS5+SBS28	0.828333	SBS5=0.98;SBS28=0.02
SBS5+SBS93	0.82787	SBS5=0.92;SBS93=0.08
SBS5+SBS55	0.827813	SBS5=0.97;SBS55=0.03
SBS5+SBS42	0.827714	SBS5=0.94;SBS42=0.06
SBS5+SBS94	0.826676	SBS5=0.93;SBS94=0.07
SBS5+SBS47	0.826558	SBS5=0.97;SBS47=0.03
SBS5+SBS7b	0.826492	SBS5=0.97;SBS7b=0.03
SBS5+SBS90	0.826358	SBS5=0.98;SBS90=0.02
SBS5+SBS7d	0.826291	SBS5=0.98;SBS7d=0.02
SBS5+SBS30	0.826165	SBS5=0.97;SBS30=0.03
SBS5+SBS58	0.82591	SBS5=0.97;SBS58=0.03
SBS5+SBS20	0.825886	SBS5=0.98;SBS20=0.02
SBS5+SBS10c	0.825845	SBS5=0.97;SBS10c=0.03
SBS5+SBS34	0.82581	SBS5=0.99;SBS34=0.01
SBS5+SBS39	0.825598	SBS5=0.95;SBS39=0.05
SBS5+SBS51	0.825517	SBS5=0.98;SBS51=0.02
SBS5+SBS85	0.825509	SBS5=0.97;SBS85=0.03
SBS5+SBS86	0.825404	SBS5=0.98;SBS86=0.02
SBS5+SBS21	0.825359	SBS5=0.98;SBS21=0.02
SBS5+SBS11	0.825298	SBS5=0.99;SBS11=0.01
SBS1+SBS92	0.825291	SBS1=0.2;SBS92=0.8
SBS5+SBS37	0.825092	SBS5=0.98;SBS37=0.02
SBS5+SBS27	0.825067	SBS5=0.99;SBS27=0.01
SBS5+SBS50	0.825009	SBS5=0.99;SBS50=0.01
SBS3+SBS5	0.824975	SBS3=0.03;SBS5=0.97
SBS5+SBS10a	0.824963	SBS5=1;SBS10a=0
SBS5+SBS17b	0.824908	SBS5=1;SBS17b=0
SBS5+SBS18	0.824871	SBS5=0.99;SBS18=0.01
SBS5+SBS14	0.824851	SBS5=1;SBS14=0
SBS5+SBS53	0.82485	SBS5=1;SBS53=0
SBS5+SBS29	0.824846	SBS5=1;SBS29=0
SBS2+SBS5	0.824843	SBS2=0;SBS5=1
SBS4+SBS5	0.824843	SBS4=0;SBS5=1
SBS5+SBS7a	0.824843	SBS5=1;SBS7a=0
SBS5+SBS8	0.824843	SBS5=1;SBS8=0
SBS5+SBS10d	0.824843	SBS5=1;SBS10d=0
SBS5+SBS12	0.824843	SBS5=1;SBS12=0
SBS5+SBS13	0.824843	SBS5=1;SBS13=0
SBS5+SBS16	0.824843	SBS5=1;SBS16=0
SBS5+SBS22	0.824843	SBS5=1;SBS22=0
SBS5+SBS24	0.824843	SBS5=1;SBS24=0
SBS5+SBS26	0.824843	SBS5=1;SBS26=0
SBS5+SBS33	0.824843	SBS5=1;SBS33=0
SBS5+SBS35	0.824843	SBS5=1;SBS35=0
SBS5+SBS36	0.824843	SBS5=1;SBS36=0
SBS5+SBS38	0.824843	SBS5=1;SBS38=0
SBS5+SBS40	0.824843	SBS5=1;SBS40=0
SBS5+SBS45	0.824843	SBS5=1;SBS45=0
SBS5+SBS48	0.824843	SBS5=1;SBS48=0
SBS5+SBS49	0.824843	SBS5=1;SBS49=0
SBS5+SBS52	0.824843	SBS5=1;SBS52=0
SBS5+SBS54	0.824843	SBS5=1;SBS54=0
SBS5+SBS56	0.824843	SBS5=1;SBS56=0
SBS5+SBS59	0.824843	SBS5=1;SBS59=0
SBS5+SBS88	0.824843	SBS5=1;SBS88=0
SBS5+SBS89	0.824843	SBS5=1;SBS89=0
SBS5+SBS91	0.824843	SBS5=1;SBS91=0
SBS5+SBS92	0.824843	SBS5=1;SBS92=0
SBS6+SBS46	0.821457	SBS6=0.45;SBS46=0.55
SBS6+SBS9	0.814687	SBS6=0.39;SBS9=0.61
SBS6+SBS12	0.811986	SBS6=0.5;SBS12=0.5
SBS6+SBS26	0.8098	SBS6=0.5;SBS26=0.5
SBS87+SBS92	0.803804	SBS87=0.32;SBS92=0.68
SBS40+SBS87	0.79992	SBS40=0.72;SBS87=0.28
SBS3+SBS87	0.7985	SBS3=0.73;SBS87=0.27
SBS6+SBS25	0.798377	SBS6=0.34;SBS25=0.66
SBS6+SBS57	0.796928	SBS6=0.52;SBS57=0.48
SBS6+SBS93	0.788528	SBS6=0.42;SBS93=0.58
SBS6+SBS89	0.785554	SBS6=0.37;SBS89=0.63
SBS6+SBS58	0.775041	SBS6=0.53;SBS58=0.47
SBS6+SBS39	0.774553	SBS6=0.41;SBS39=0.59
SBS44+SBS87	0.774153	SBS44=0.56;SBS87=0.44
SBS6+SBS41	0.773601	SBS6=0.48;SBS41=0.52
SBS6+SBS85	0.772717	SBS6=0.54;SBS85=0.46
SBS15+SBS92	0.762319	SBS15=0.22;SBS92=0.78
SBS6+SBS31	0.761203	SBS6=0.55;SBS31=0.45
SBS84+SBS87	0.760069	SBS84=0.47;SBS87=0.53
SBS1+SBS37	0.759822	SBS1=0.27;SBS37=0.73
SBS1+SBS46	0.759558	SBS1=0.29;SBS46=0.71
SBS6+SBS88	0.756053	SBS6=0.61;SBS88=0.39
SBS44+SBS92	0.754669	SBS44=0.35;SBS92=0.65
SBS3+SBS15	0.753701	SBS3=0.82;SBS15=0.18
SBS1+SBS9	0.752255	SBS1=0.24;SBS9=0.76
SBS46+SBS87	0.752074	SBS46=0.55;SBS87=0.45
SBS84+SBS92	0.749677	SBS84=0.26;SBS92=0.74
SBS1+SBS84	0.74904	SBS1=0.36;SBS84=0.64
SBS37+SBS87	0.748836	SBS37=0.58;SBS87=0.42
SBS15+SBS40	0.748609	SBS15=0.19;SBS40=0.81
SBS1+SBS89	0.746027	SBS1=0.22;SBS89=0.78
SBS6+SBS94	0.744491	SBS6=0.45;SBS94=0.55
SBS40+SBS44	0.744193	SBS40=0.69;SBS44=0.31
SBS3+SBS44	0.743951	SBS3=0.7;SBS44=0.3
SBS1+SBS44	0.743398	SBS1=0.28;SBS44=0.72
SBS6+SBS16	0.742574	SBS6=0.65;SBS16=0.35
SBS1+SBS25	0.741839	SBS1=0.19;SBS25=0.81
SBS57+SBS92	0.740085	SBS57=0.27;SBS92=0.73
SBS37+SBS84	0.738433	SBS37=0.61;SBS84=0.39
SBS9+SBS92	0.736877	SBS9=0.37;SBS92=0.63
SBS26+SBS87	0.736644	SBS26=0.5;SBS87=0.5
SBS9+SBS87	0.736525	SBS9=0.6;SBS87=0.4
SBS6+SBS19	0.735726	SBS6=0.65;SBS19=0.35
SBS32+SBS37	0.735501	SBS32=0.4;SBS37=0.6
SBS25+SBS87	0.734006	SBS25=0.68;SBS87=0.32
SBS1+SBS26	0.733489	SBS1=0.33;SBS26=0.67
SBS42+SBS87	0.732743	SBS42=0.5;SBS87=0.5
SBS32+SBS92	0.732535	SBS32=0.26;SBS92=0.74
SBS1+SBS42	0.732289	SBS1=0.33;SBS42=0.67
SBS1+SBS12	0.732245	SBS1=0.34;SBS12=0.66
SBS25+SBS84	0.731349	SBS25=0.71;SBS84=0.29
SBS37+SBS44	0.730275	SBS37=0.51;SBS44=0.49
SBS46+SBS92	0.730219	SBS46=0.31;SBS92=0.69
SBS57+SBS87	0.72912	SBS57=0.48;SBS87=0.52
SBS12+SBS87	0.728327	SBS12=0.49;SBS87=0.51
SBS46+SBS84	0.72696	SBS46=0.59;SBS84=0.41
SBS10b+SBS92	0.726811	SBS10b=0.12;SBS92=0.88
SBS3+SBS92	0.726407	SBS3=0.54;SBS92=0.46
SBS25+SBS44	0.726018	SBS25=0.62;SBS44=0.38
SBS6+SBS10c	0.725511	SBS6=0.62;SBS10c=0.38
SBS6+SBS7b	0.725403	SBS6=0.7;SBS7b=0.3
SBS6+SBS54	0.725354	SBS6=0.7;SBS54=0.3
SBS19+SBS87	0.725269	SBS19=0.39;SBS87=0.61
SBS23+SBS37	0.725063	SBS23=0.32;SBS37=0.68
SBS1+SBS19	0.72493	SBS1=0.44;SBS19=0.56
SBS1+SBS57	0.724901	SBS1=0.35;SBS57=0.65
SBS6+SBS32	0.724497	SBS6=0.58;SBS32=0.42
SBS3+SBS32	0.724336	SBS3=0.78;SBS32=0.22
SBS87+SBS89	0.723907	SBS87=0.36;SBS89=0.64
SBS6+SBS7d	0.723207	SBS6=0.72;SBS7d=0.28
SBS6+SBS8	0.722721	SBS6=0.54;SBS8=0.46
SBS19+SBS37	0.722347	SBS19=0.32;SBS37=0.68
SBS9+SBS44	0.722253	SBS9=0.54;SBS44=0.46
SBS25+SBS92	0.72192	SBS25=0.43;SBS92=0.57
SBS6+SBS7c	0.721239	SBS6=0.71;SBS7c=0.29
SBS30+SBS37	0.720902	SBS30=0.35;SBS37=0.65
SBS6+SBS21	0.720399	SBS6=0.7;SBS21=0.3
SBS44+SBS46	0.720064	SBS44=0.52;SBS46=0.48
SBS40+SBS84	0.719552	SBS40=0.78;SBS84=0.22
SBS40+SBS92	0.719087	SBS40=0.51;SBS92=0.49
SBS23+SBS87	0.718966	SBS23=0.38;SBS87=0.62
SBS3+SBS84	0.71896	SBS3=0.8;SBS84=0.2
SBS26+SBS84	0.718824	SBS26=0.53;SBS84=0.47
SBS41+SBS92	0.718499	SBS41=0.27;SBS92=0.73
SBS3+SBS10b	0.718435	SBS3=0.9;SBS10b=0.1
SBS3+SBS57	0.718316	SBS3=0.79;SBS57=0.21
SBS32+SBS87	0.716748	SBS32=0.48;SBS87=0.52
SBS1+SBS58	0.716453	SBS1=0.35;SBS58=0.65
SBS40+SBS46	0.716326	SBS40=0.72;SBS46=0.28
SBS26+SBS40	0.7162	SBS26=0.24;SBS40=0.76
SBS6+SBS30	0.715698	SBS6=0.64;SBS30=0.36
SBS15+SBS37	0.714939	SBS15=0.31;SBS37=0.69
SBS23+SBS25	0.713338	SBS23=0.23;SBS25=0.77
SBS9+SBS32	0.713216	SBS9=0.62;SBS32=0.38
SBS39+SBS92	0.712547	SBS39=0.32;SBS92=0.68
SBS6+SBS50	0.712299	SBS6=0.67;SBS50=0.33
SBS3+SBS46	0.71224	SBS3=0.74;SBS46=0.26
SBS3+SBS19	0.712017	SBS3=0.85;SBS19=0.15
SBS58+SBS87	0.711891	SBS58=0.47;SBS87=0.53
SBS3+SBS30	0.711879	SBS3=0.83;SBS30=0.17
SBS19+SBS25	0.711727	SBS19=0.23;SBS25=0.77
SBS42+SBS92	0.711685	SBS42=0.24;SBS92=0.76
SBS26+SBS32	0.711469	SBS26=0.52;SBS32=0.48
SBS37+SBS42	0.710793	SBS37=0.58;SBS42=0.42
SBS3+SBS26	0.710218	SBS3=0.79;SBS26=0.21
SBS1+SBS93	0.710045	SBS1=0.26;SBS93=0.74
SBS32+SBS46	0.710011	SBS32=0.43;SBS46=0.57
SBS6+SBS17a	0.709989	SBS6=0.8;SBS17a=0.2
SBS1+SBS23	0.709674	SBS1=0.44;SBS23=0.56
SBS6+SBS47	0.70941	SBS6=0.7;SBS47=0.3
SBS6+SBS51	0.709242	SBS6=0.66;SBS51=0.34
SBS30+SBS87	0.709169	SBS30=0.42;SBS87=0.58
SBS44+SBS93	0.708937	SBS44=0.49;SBS93=0.51
SBS3+SBS23	0.708812	SBS3=0.85;SBS23=0.15
SBS3+SBS37	0.708565	SBS3=0.73;SBS37=0.27
SBS37+SBS40	0.707969	SBS37=0.29;SBS40=0.71
SBS30+SBS92	0.707874	SBS30=0.18;SBS92=0.82
SBS43+SBS92	0.707698	SBS43=0.14;SBS92=0.86
SBS23+SBS92	0.707475	SBS23=0.16;SBS92=0.84
SBS6+SBS43	0.70724	SBS6=0.73;SBS43=0.27
SBS15+SBS25	0.707059	SBS15=0.22;SBS25=0.78
SBS6+SBS44	0.706937	SBS6=0.52;SBS44=0.48
SBS12+SBS84	0.706423	SBS12=0.53;SBS84=0.47
SBS6+SBS87	0.705792	SBS6=0.59;SBS87=0.41
SBS25+SBS40	0.705664	SBS25=0.39;SBS40=0.61
SBS3+SBS58	0.705301	SBS3=0.81;SBS58=0.19
SBS25+SBS32	0.705153	SBS25=0.7;SBS32=0.3
SBS23+SBS40	0.705029	SBS23=0.16;SBS40=0.84
SBS3+SBS9	0.704619	SBS3=0.71;SBS9=0.29
SBS6+SBS35	0.704247	SBS6=0.63;SBS35=0.37
SBS31+SBS44	0.704153	SBS31=0.39;SBS44=0.61
SBS1+SBS31	0.704149	SBS1=0.37;SBS31=0.63
SBS15+SBS46	0.703912	SBS15=0.33;SBS46=0.67
SBS89+SBS92	0.703654	SBS89=0.33;SBS92=0.67
SBS32+SBS40	0.70348	SBS32=0.21;SBS40=0.79
SBS92+SBS93	0.703369	SBS92=0.72;SBS93=0.28
SBS6+SBS84	0.703248	SBS6=0.64;SBS84=0.36
SBS37+SBS92	0.703207	SBS37=0.28;SBS92=0.72
SBS1+SBS39	0.702936	SBS1=0.25;SBS39=0.75
SBS87+SBS93	0.702846	SBS87=0.42;SBS93=0.58
SBS39+SBS44	0.702842	SBS39=0.52;SBS44=0.48
SBS40+SBS57	0.702365	SBS40=0.79;SBS57=0.21
SBS9+SBS84	0.702239	SBS9=0.64;SBS84=0.36
SBS19+SBS92	0.702216	SBS19=0.15;SBS92=0.85
SBS1+SBS41	0.701851	SBS1=0.31;SBS41=0.69
SBS28+SBS92	0.701653	SBS28=0.08;SBS92=0.92
SBS6+SBS23	0.701582	SBS6=0.71;SBS23=0.29
SBS19+SBS26	0.701442	SBS19=0.39;SBS26=0.61
SBS12+SBS40	0.701162	SBS12=0.21;SBS40=0.79
SBS84+SBS93	0.700871	SBS84=0.38;SBS93=0.62
SBS1+SBS30	0.700737	SBS1=0.4;SBS30=0.6
SBS6+SBS86	0.700704	SBS6=0.68;SBS86=0.32
SBS44+SBS57	0.700572	SBS44=0.6;SBS57=0.4
SBS7b+SBS44	0.700032	SBS7b=0.28;SBS44=0.72
SBS19+SBS40	0.699987	SBS19=0.15;SBS40=0.85
SBS4+SBS6	0.699697	SBS4=0.36;SBS6=0.64
SBS41+SBS87	0.699588	SBS41=0.52;SBS87=0.48
SBS1+SBS32	0.69958	SBS1=0.35;SBS32=0.65
SBS7c+SBS92	0.69955	SBS7c=0.12;SBS92=0.88
SBS17a+SBS92	0.699126	SBS17a=0.08;SBS92=0.92
SBS6+SBS42	0.698664	SBS6=0.62;SBS42=0.38
SBS12+SBS32	0.698639	SBS12=0.51;SBS32=0.49
SBS25+SBS30	0.698573	SBS25=0.75;SBS30=0.25
SBS26+SBS30	0.698505	SBS26=0.57;SBS30=0.43
SBS31+SBS87	0.698368	SBS31=0.45;SBS87=0.55
SBS6+SBS11	0.698251	SBS6=0.74;SBS11=0.26
SBS92+SBS94	0.69815	SBS92=0.74;SBS94=0.26
SBS6+SBS10b	0.697689	SBS6=0.82;SBS10b=0.18
SBS11+SBS92	0.697557	SBS11=0.12;SBS92=0.88
SBS58+SBS92	0.697506	SBS58=0.18;SBS92=0.82
SBS44+SBS58	0.697305	SBS44=0.61;SBS58=0.39
SBS19+SBS46	0.697287	SBS19=0.34;SBS46=0.66
SBS25+SBS37	0.696633	SBS25=0.62;SBS37=0.38
SBS55+SBS92	0.696571	SBS55=0.09;SBS92=0.91
SBS85+SBS92	0.696525	SBS85=0.17;SBS92=0.83
SBS23+SBS26	0.695986	SBS23=0.39;SBS26=0.61
SBS23+SBS46	0.69585	SBS23=0.33;SBS46=0.67
SBS25+SBS46	0.695666	SBS25=0.65;SBS46=0.35
SBS32+SBS93	0.69541	SBS32=0.39;SBS93=0.61
SBS25+SBS57	0.694994	SBS25=0.71;SBS57=0.29
SBS3+SBS12	0.694926	SBS3=0.82;SBS12=0.18
SBS51+SBS92	0.694913	SBS51=0.14;SBS92=0.86
SBS10b+SBS40	0.694765	SBS10b=0.09;SBS40=0.91
SBS9+SBS15	0.694405	SBS9=0.72;SBS15=0.28
SBS6+SBS33	0.694038	SBS6=0.81;SBS33=0.19
SBS3+SBS25	0.693308	SBS3=0.65;SBS25=0.35
SBS6+SBS18	0.693235	SBS6=0.7;SBS18=0.3
SBS60+SBS92	0.69307	SBS60=0.05;SBS92=0.95
SBS86+SBS92	0.692323	SBS86=0.13;SBS92=0.87
SBS6+SBS28	0.691936	SBS6=0.85;SBS28=0.15
SBS6+SBS55	0.691825	SBS6=0.8;SBS55=0.2
SBS57+SBS84	0.691711	SBS57=0.52;SBS84=0.48
SBS50+SBS92	0.691584	SBS50=0.12;SBS92=0.88
SBS10c+SBS92	0.691577	SBS10c=0.13;SBS92=0.87
SBS3+SBS11	0.691334	SBS3=0.89;SBS11=0.11
SBS3+SBS41	0.691286	SBS3=0.8;SBS41=0.2
SBS7d+SBS92	0.690949	SBS7d=0.09;SBS92=0.91
SBS9+SBS19	0.690651	SBS9=0.71;SBS19=0.29
SBS9+SBS30	0.690197	SBS9=0.68;SBS30=0.32
SBS19+SBS44	0.690059	SBS19=0.31;SBS44=0.69
SBS6+SBS7a	0.690055	SBS6=0.83;SBS7a=0.17
SBS9+SBS23	0.689996	SBS9=0.71;SBS23=0.29
SBS42+SBS46	0.689447	SBS42=0.44;SBS46=0.56
SBS54+SBS92	0.689238	SBS54=0.09;SBS92=0.91
SBS47+SBS92	0.688991	SBS47=0.1;SBS92=0.9
SBS3+SBS54	0.688773	SBS3=0.9;SBS54=0.1
SBS3+SBS42	0.688309	SBS3=0.83;SBS42=0.17
SBS7b+SBS92	0.688059	SBS7b=0.08;SBS92=0.92
SBS40+SBS54	0.688048	SBS40=0.88;SBS54=0.12
SBS3+SBS7b	0.687946	SBS3=0.9;SBS7b=0.1
SBS46+SBS89	0.687794	SBS46=0.41;SBS89=0.59
SBS20+SBS92	0.687549	SBS20=0.09;SBS92=0.91
SBS26+SBS92	0.687049	SBS26=0.14;SBS92=0.86
SBS44+SBS89	0.68701	SBS44=0.44;SBS89=0.56
SBS31+SBS92	0.686485	SBS31=0.12;SBS92=0.88
SBS88+SBS92	0.686377	SBS88=0.09;SBS92=0.91
SBS15+SBS89	0.68628	SBS15=0.25;SBS89=0.75
SBS40+SBS42	0.686106	SBS40=0.81;SBS42=0.19
SBS24+SBS92	0.685952	SBS24=0.11;SBS92=0.89
SBS23+SBS93	0.685944	SBS23=0.3;SBS93=0.7
SBS3+SBS93	0.685939	SBS3=0.77;SBS93=0.23
SBS19+SBS93	0.684569	SBS19=0.31;SBS93=0.69
SBS26+SBS44	0.684482	SBS26=0.4;SBS44=0.6
SBS21+SBS40	0.684469	SBS21=0.11;SBS40=0.89
SBS21+SBS92	0.684427	SBS21=0.07;SBS92=0.93
SBS3+SBS88	0.68438	SBS3=0.89;SBS88=0.11
SBS18+SBS92	0.684163	SBS18=0.09;SBS92=0.91
SBS12+SBS44	0.68397	SBS12=0.4;SBS44=0.6
SBS17b+SBS92	0.68392	SBS17b=0.03;SBS92=0.97
SBS15+SBS57	0.683899	SBS15=0.4;SBS57=0.6
SBS6+SBS36	0.68383	SBS6=0.8;SBS36=0.2
SBS12+SBS23	0.683767	SBS12=0.61;SBS23=0.39
SBS32+SBS41	0.683668	SBS32=0.46;SBS41=0.54
SBS41+SBS44	0.68327	SBS41=0.43;SBS44=0.57
SBS30+SBS40	0.683207	SBS30=0.15;SBS40=0.85
SBS9+SBS40	0.683172	SBS9=0.26;SBS40=0.74
SBS11+SBS87	0.683169	SBS11=0.34;SBS87=0.66
SBS12+SBS19	0.683131	SBS12=0.6;SBS19=0.4
SBS7a+SBS92	0.682964	SBS7a=0.04;SBS92=0.96
SBS9+SBS25	0.682912	SBS9=0.4;SBS25=0.6
SBS90+SBS92	0.682844	SBS90=0.04;SBS92=0.96
SBS29+SBS92	0.682787	SBS29=0.07;SBS92=0.93
SBS37+SBS89	0.682688	SBS37=0.44;SBS89=0.56
SBS33+SBS92	0.68258	SBS33=0.04;SBS92=0.96
SBS6+SBS90	0.682074	SBS6=0.86;SBS90=0.14
SBS6+SBS29	0.682024	SBS6=0.75;SBS29=0.25
SBS40+SBS58	0.681973	SBS40=0.83;SBS58=0.17
SBS34+SBS92	0.681945	SBS34=0.03;SBS92=0.97
SBS12+SBS92	0.681805	SBS12=0.08;SBS92=0.92
SBS3+SBS85	0.681476	SBS3=0.86;SBS85=0.14
SBS6+SBS60	0.681266	SBS6=0.91;SBS60=0.09
SBS10a+SBS92	0.6809	SBS10a=0.02;SBS92=0.98
SBS3+SBS40	0.680802	SBS3=0.54;SBS40=0.46
SBS6+SBS24	0.680729	SBS6=0.74;SBS24=0.26
SBS12+SBS30	0.680693	SBS12=0.56;SBS30=0.44
SBS27+SBS92	0.68053	SBS27=0.03;SBS92=0.97
SBS14+SBS92	0.680502	SBS14=0.03;SBS92=0.97
SBS31+SBS40	0.680441	SBS31=0.16;SBS40=0.84
SBS8+SBS92	0.680249	SBS8=0.06;SBS92=0.94
SBS2+SBS92	0.680224	SBS2=0.01;SBS92=0.99
SBS35+SBS92	0.679639	SBS35=0.03;SBS92=0.97
SBS1+SBS94	0.679464	SBS1=0.26;SBS94=0.74
SBS6+SBS22	0.679442	SBS6=0.81;SBS22=0.19
SBS10d+SBS92	0.679418	SBS10d=0.01;SBS92=0.99
SBS56+SBS92	0.679387	SBS56=0.01;SBS92=0.99
SBS11+SBS25	0.67934	SBS11=0.18;SBS25=0.82
SBS36+SBS92	0.679327	SBS36=0.01;SBS92=0.99
SBS53+SBS92	0.679258	SBS53=0;SBS92=1
SBS59+SBS92	0.679241	SBS59=0;SBS92=1
SBS4+SBS92	0.679236	SBS4=0;SBS92=1
SBS13+SBS92	0.679236	SBS13=0;SBS92=1
SBS16+SBS92	0.679236	SBS16=0;SBS92=1
SBS22+SBS92	0.679236	SBS22=0;SBS92=1
SBS38+SBS92	0.679236	SBS38=0;SBS92=1
SBS45+SBS92	0.679236	SBS45=0;SBS92=1
SBS48+SBS92	0.679236	SBS48=0;SBS92=1
SBS49+SBS92	0.679236	SBS49=0;SBS92=1
SBS52+SBS92	0.679236	SBS52=0;SBS92=1
SBS91+SBS92	0.679236	SBS91=0;SBS92=1
SBS15+SBS26	0.67901	SBS15=0.38;SBS26=0.62
SBS87+SBS94	0.67867	SBS87=0.43;SBS94=0.57
SBS3+SBS7d	0.678533	SBS3=0.93;SBS7d=0.07
SBS3+SBS31	0.678479	SBS3=0.87;SBS31=0.13
SBS26+SBS42	0.678258	SBS26=0.5;SBS42=0.5
SBS11+SBS37	0.678115	SBS11=0.28;SBS37=0.72
SBS6+SBS10d	0.67792	SBS6=0.88;SBS10d=0.12
SBS32+SBS57	0.677872	SBS32=0.5;SBS57=0.5
SBS1+SBS85	0.677649	SBS1=0.38;SBS85=0.62
SBS6+SBS20	0.677599	SBS6=0.82;SBS20=0.18
SBS10b+SBS44	0.677494	SBS10b=0.19;SBS44=0.81
SBS3+SBS21	0.677048	SBS3=0.92;SBS21=0.08
SBS2+SBS6	0.676907	SBS2=0.09;SBS6=0.91
SBS40+SBS93	0.67686	SBS40=0.77;SBS93=0.23
SBS15+SBS87	0.676739	SBS15=0.36;SBS87=0.64
SBS6+SBS56	0.676676	SBS6=0.89;SBS56=0.11
SBS6+SBS34	0.676547	SBS6=0.88;SBS34=0.12
SBS30+SBS46	0.676545	SBS30=0.37;SBS46=0.63
SBS6+SBS14	0.676525	SBS6=0.86;SBS14=0.14
SBS25+SBS42	0.676287	SBS25=0.71;SBS42=0.29
SBS39+SBS87	0.676232	SBS39=0.58;SBS87=0.42
SBS40+SBS41	0.675927	SBS40=0.82;SBS41=0.18
SBS12+SBS15	0.675722	SBS12=0.61;SBS15=0.39
SBS46+SBS93	0.675716	SBS46=0.47;SBS93=0.53
SBS11+SBS40	0.675445	SBS11=0.1;SBS40=0.9
SBS42+SBS57	0.675395	SBS42=0.51;SBS57=0.49
SBS3+SBS10c	0.67533	SBS3=0.9;SBS10c=0.1
SBS6+SBS53	0.675193	SBS6=0.87;SBS53=0.13
SBS25+SBS26	0.675113	SBS25=0.71;SBS26=0.29
SBS3+SBS7a	0.674971	SBS3=0.95;SBS7a=0.05
SBS40+SBS85	0.674636	SBS40=0.86;SBS85=0.14
SBS7d+SBS40	0.674522	SBS7d=0.08;SBS40=0.92
SBS26+SBS89	0.674419	SBS26=0.35;SBS89=0.65
SBS6+SBS10a	0.674162	SBS6=0.93;SBS10a=0.07
SBS15+SBS58	0.674109	SBS15=0.4;SBS58=0.6
SBS30+SBS93	0.674037	SBS30=0.34;SBS93=0.66
SBS9+SBS42	0.673687	SBS9=0.62;SBS42=0.38
SBS6+SBS27	0.673678	SBS6=0.89;SBS27=0.11
SBS44+SBS94	0.673526	SBS44=0.52;SBS94=0.48
SBS7b+SBS40	0.673277	SBS7b=0.09;SBS40=0.91
SBS25+SBS58	0.67316	SBS25=0.73;SBS58=0.27
SBS7b+SBS25	0.673026	SBS7b=0.17;SBS25=0.83
SBS1+SBS11	0.672929	SBS1=0.48;SBS11=0.52
SBS85+SBS87	0.672775	SBS85=0.43;SBS87=0.57
SBS15+SBS93	0.67168	SBS15=0.3;SBS93=0.7
SBS3+SBS16	0.67143	SBS3=0.93;SBS16=0.07
SBS3+SBS28	0.671382	SBS3=0.96;SBS28=0.04
SBS6+SBS17b	0.671341	SBS6=0.93;SBS17b=0.07
SBS41+SBS84	0.671174	SBS41=0.55;SBS84=0.45
SBS40+SBS88	0.671135	SBS40=0.9;SBS88=0.1
SBS31+SBS37	0.671046	SBS31=0.37;SBS37=0.63
SBS44+SBS88	0.671037	SBS44=0.71;SBS88=0.29
SBS17a+SBS40	0.670608	SBS17a=0.05;SBS40=0.95
SBS2+SBS3	0.670496	SBS2=0.03;SBS3=0.97
SBS3+SBS17a	0.669898	SBS3=0.96;SBS17a=0.04
SBS6+SBS13	0.669809	SBS6=0.94;SBS13=0.06
SBS58+SBS84	0.669802	SBS58=0.51;SBS84=0.49
SBS6+SBS45	0.669585	SBS6=0.92;SBS45=0.08
SBS32+SBS44	0.669567	SBS32=0.38;SBS44=0.62
SBS46+SBS58	0.66948	SBS46=0.59;SBS58=0.41
SBS3+SBS33	0.669372	SBS3=0.96;SBS33=0.04
SBS40+SBS43	0.669278	SBS40=0.93;SBS43=0.07
SBS37+SBS94	0.668914	SBS37=0.5;SBS94=0.5
SBS57+SBS89	0.668899	SBS57=0.33;SBS89=0.67
SBS3+SBS7c	0.668856	SBS3=0.95;SBS7c=0.05
SBS6+SBS38	0.668832	SBS6=0.93;SBS38=0.07
SBS30+SBS44	0.668822	SBS30=0.32;SBS44=0.68
SBS6+SBS59	0.668569	SBS6=0.95;SBS59=0.05
SBS6+SBS91	0.668448	SBS6=0.94;SBS91=0.06
SBS3+SBS47	0.668083	SBS3=0.94;SBS47=0.06
SBS6+SBS52	0.667913	SBS6=0.95;SBS52=0.05
SBS1+SBS6	0.667824	SBS1=0.08;SBS6=0.92
SBS3+SBS43	0.667217	SBS3=0.96;SBS43=0.04
SBS7b+SBS37	0.667212	SBS7b=0.26;SBS37=0.74
SBS3+SBS60	0.666931	SBS3=0.98;SBS60=0.02
SBS87+SBS88	0.666912	SBS87=0.63;SBS88=0.37
SBS6+SBS49	0.666785	SBS6=0.97;SBS49=0.03
SBS44+SBS85	0.666521	SBS44=0.66;SBS85=0.34
SBS3+SBS55	0.666374	SBS3=0.97;SBS55=0.03
SBS33+SBS40	0.666225	SBS33=0.05;SBS40=0.95
SBS84+SBS89	0.666193	SBS84=0.32;SBS89=0.68
SBS23+SBS57	0.665912	SBS23=0.4;SBS57=0.6
SBS42+SBS93	0.665883	SBS42=0.4;SBS93=0.6
SBS6+SBS48	0.665832	SBS6=0.99;SBS48=0.01
SBS6+SBS15	0.665729	SBS6=1;SBS15=0
SBS40+SBS60	0.665724	SBS40=0.97;SBS60=0.03
SBS3+SBS51	0.665671	SBS3=0.95;SBS51=0.05
SBS12+SBS42	0.665432	SBS12=0.49;SBS42=0.51
SBS3+SBS20	0.665245	SBS3=0.96;SBS20=0.04
SBS3+SBS34	0.665166	SBS3=0.98;SBS34=0.02
SBS25+SBS31	0.664781	SBS25=0.76;SBS31=0.24
SBS40+SBS55	0.664751	SBS40=0.95;SBS55=0.05
SBS3+SBS10a	0.6646	SBS3=0.99;SBS10a=0.01
SBS3+SBS94	0.664089	SBS3=0.93;SBS94=0.07
SBS3+SBS50	0.664058	SBS3=0.97;SBS50=0.03
SBS40+SBS89	0.663919	SBS40=0.82;SBS89=0.18
SBS3+SBS90	0.663855	SBS3=0.99;SBS90=0.01
SBS3+SBS89	0.663677	SBS3=0.93;SBS89=0.07
SBS12+SBS25	0.663666	SBS12=0.27;SBS25=0.73
SBS3+SBS27	0.663624	SBS3=0.99;SBS27=0.01
SBS20+SBS40	0.663317	SBS20=0.06;SBS40=0.94
SBS19+SBS89	0.663299	SBS19=0.25;SBS89=0.75
SBS16+SBS40	0.663264	SBS16=0.06;SBS40=0.94
SBS3+SBS17b	0.663227	SBS3=0.99;SBS17b=0.01
SBS40+SBS94	0.663221	SBS40=0.86;SBS94=0.14
SBS3+SBS56	0.663074	SBS3=1;SBS56=0
SBS3+SBS10d	0.663048	SBS3=1;SBS10d=0
SBS3+SBS18	0.663043	SBS3=0.99;SBS18=0.01
SBS44+SBS50	0.662992	SBS44=0.72;SBS50=0.28
SBS3+SBS24	0.66297	SBS3=1;SBS24=0
SBS3+SBS4	0.662969	SBS3=1;SBS4=0
SBS3+SBS8	0.662969	SBS3=1;SBS8=0
SBS3+SBS13	0.662969	SBS3=1;SBS13=0
SBS3+SBS14	0.662969	SBS3=1;SBS14=0
SBS3+SBS22	0.662969	SBS3=1;SBS22=0
SBS3+SBS29	0.662969	SBS3=1;SBS29=0
SBS3+SBS35	0.662969	SBS3=1;SBS35=0
SBS3+SBS36	0.662969	SBS3=1;SBS36=0
SBS3+SBS38	0.662969	SBS3=1;SBS38=0
SBS3+SBS39	0.662969	SBS3=1;SBS39=0
SBS3+SBS45	0.662969	SBS3=1;SBS45=0
SBS3+SBS48	0.662969	SBS3=1;SBS48=0
SBS3+SBS49	0.662969	SBS3=1;SBS49=0
SBS3+SBS52	0.662969	SBS3=1;SBS52=0
SBS3+SBS53	0.662969	SBS3=1;SBS53=0
SBS3+SBS59	0.662969	SBS3=1;SBS59=0
SBS3+SBS86	0.662969	SBS3=1;SBS86=0
SBS3+SBS91	0.662969	SBS3=1;SBS91=0
SBS9+SBS89	0.662613	SBS9=0.46;SBS89=0.54
SBS46+SBS57	0.662446	SBS46=0.58;SBS57=0.42
SBS39+SBS40	0.662301	SBS39=0.13;SBS40=0.87
SBS32+SBS39	0.661431	SBS32=0.39;SBS39=0.61
SBS23+SBS41	0.661201	SBS23=0.36;SBS41=0.64
SBS41+SBS46	0.660919	SBS41=0.45;SBS46=0.55
SBS84+SBS94	0.660844	SBS84=0.38;SBS94=0.62
SBS19+SBS41	0.660613	SBS19=0.37;SBS41=0.63
SBS16+SBS44	0.660563	SBS16=0.26;SBS44=0.74
SBS27+SBS40	0.66046	SBS27=0.03;SBS40=0.97
SBS7c+SBS40	0.660247	SBS7c=0.04;SBS40=0.96
SBS19+SBS57	0.659792	SBS19=0.4;SBS57=0.6
SBS25+SBS93	0.659508	SBS25=0.65;SBS93=0.35
SBS39+SBS46	0.659087	SBS39=0.53;SBS46=0.47
SBS23+SBS89	0.659067	SBS23=0.25;SBS89=0.75
SBS40+SBS47	0.659024	SBS40=0.97;SBS47=0.03
SBS40+SBS51	0.658783	SBS40=0.96;SBS51=0.04
SBS23+SBS44	0.658763	SBS23=0.27;SBS44=0.73
SBS34+SBS40	0.65876	SBS34=0.02;SBS40=0.98
SBS10c+SBS40	0.658418	SBS10c=0.03;SBS40=0.97
SBS40+SBS90	0.658401	SBS40=0.99;SBS90=0.01
SBS22+SBS40	0.657851	SBS22=0.01;SBS40=0.99
SBS40+SBS86	0.657795	SBS40=0.99;SBS86=0.01
SBS12+SBS89	0.657655	SBS12=0.34;SBS89=0.66
SBS28+SBS40	0.65763	SBS28=0;SBS40=1
SBS7a+SBS40	0.657593	SBS7a=0;SBS40=1
SBS2+SBS40	0.657589	SBS2=0;SBS40=1
SBS4+SBS40	0.657589	SBS4=0;SBS40=1
SBS8+SBS40	0.657589	SBS8=0;SBS40=1
SBS10a+SBS40	0.657589	SBS10a=0;SBS40=1
SBS10d+SBS40	0.657589	SBS10d=0;SBS40=1
SBS13+SBS40	0.657589	SBS13=0;SBS40=1
SBS14+SBS40	0.657589	SBS14=0;SBS40=1
SBS17b+SBS40	0.657589	SBS17b=0;SBS40=1
SBS18+SBS40	0.657589	SBS18=0;SBS40=1
SBS24+SBS40	0.657589	SBS24=0;SBS40=1
SBS29+SBS40	0.657589	SBS29=0;SBS40=1
SBS35+SBS40	0.657589	SBS35=0;SBS40=1
SBS36+SBS40	0.657589	SBS36=0;SBS40=1
SBS38+SBS40	0.657589	SBS38=0;SBS40=1
SBS40+SBS45	0.657589	SBS40=1;SBS45=0
SBS40+SBS48	0.657589	SBS40=1;SBS48=0
SBS40+SBS49	0.657589	SBS40=1;SBS49=0
SBS40+SBS50	0.657589	SBS40=1;SBS50=0
SBS40+SBS52	0.657589	SBS40=1;SBS52=0
SBS40+SBS53	0.657589	SBS40=1;SBS53=0
SBS40+SBS56	0.657589	SBS40=1;SBS56=0
SBS40+SBS59	0.657589	SBS40=1;SBS59=0
SBS40+SBS91	0.657589	SBS40=1;SBS91=0
SBS7b+SBS87	0.657111	SBS7b=0.31;SBS87=0.69
SBS25+SBS41	0.65705	SBS25=0.72;SBS41=0.28
SBS11+SBS46	0.656982	SBS11=0.29;SBS46=0.71
SBS1+SBS7b	0.656923	SBS1=0.51;SBS7b=0.49
SBS9+SBS46	0.656547	SBS9=0.55;SBS46=0.45
SBS25+SBS39	0.656519	SBS25=0.65;SBS39=0.35
SBS26+SBS94	0.656362	SBS26=0.41;SBS94=0.59
SBS31+SBS46	0.65508	SBS31=0.39;SBS46=0.61
SBS16+SBS87	0.65467	SBS16=0.33;SBS87=0.67
SBS9+SBS58	0.654497	SBS9=0.64;SBS58=0.36
SBS9+SBS31	0.654494	SBS9=0.66;SBS31=0.34
SBS30+SBS41	0.654105	SBS30=0.4;SBS41=0.6
SBS1+SBS88	0.654067	SBS1=0.45;SBS88=0.55
SBS10b+SBS25	0.654025	SBS10b=0.11;SBS25=0.89
SBS32+SBS88	0.653984	SBS32=0.6;SBS88=0.4
SBS30+SBS57	0.653784	SBS30=0.44;SBS57=0.56
SBS23+SBS39	0.652861	SBS23=0.3;SBS39=0.7
SBS15+SBS39	0.652738	SBS15=0.29;SBS39=0.71
SBS54+SBS87	0.652248	SBS54=0.31;SBS87=0.69
SBS7a+SBS44	0.6522	SBS7a=0.16;SBS44=0.84
SBS9+SBS94	0.651991	SBS9=0.53;SBS94=0.47
SBS25+SBS94	0.651271	SBS25=0.67;SBS94=0.33
SBS46+SBS94	0.651262	SBS46=0.48;SBS94=0.52
SBS26+SBS31	0.651224	SBS26=0.54;SBS31=0.46
SBS9+SBS11	0.651201	SBS9=0.76;SBS11=0.24
SBS44+SBS86	0.651172	SBS44=0.73;SBS86=0.27
SBS19+SBS39	0.650677	SBS19=0.3;SBS39=0.7
SBS15+SBS32	0.649954	SBS15=0.39;SBS32=0.61
SBS30+SBS39	0.649855	SBS30=0.33;SBS39=0.67
SBS43+SBS44	0.649073	SBS43=0.21;SBS44=0.79
SBS1+SBS16	0.648723	SBS1=0.48;SBS16=0.52
SBS41+SBS42	0.648393	SBS41=0.52;SBS42=0.48
SBS11+SBS26	0.647964	SBS11=0.35;SBS26=0.65
SBS42+SBS58	0.647424	SBS42=0.52;SBS58=0.48
SBS10c+SBS87	0.646351	SBS10c=0.38;SBS87=0.62
SBS11+SBS44	0.646238	SBS11=0.22;SBS44=0.78
SBS44+SBS51	0.646113	SBS44=0.73;SBS51=0.27
SBS57+SBS94	0.646069	SBS57=0.4;SBS94=0.6
SBS7d+SBS44	0.644407	SBS7d=0.19;SBS44=0.81
SBS32+SBS94	0.643565	SBS32=0.4;SBS94=0.6
SBS37+SBS58	0.643389	SBS37=0.63;SBS58=0.37
SBS15+SBS41	0.643271	SBS15=0.36;SBS41=0.64
SBS17a+SBS44	0.643031	SBS17a=0.14;SBS44=0.86
SBS10b+SBS46	0.642396	SBS10b=0.2;SBS46=0.8
SBS7b+SBS9	0.642381	SBS7b=0.23;SBS9=0.77
SBS25+SBS88	0.642026	SBS25=0.84;SBS88=0.16
SBS25+SBS54	0.641927	SBS25=0.87;SBS54=0.13
SBS44+SBS47	0.641816	SBS44=0.78;SBS47=0.22
SBS84+SBS85	0.641475	SBS84=0.53;SBS85=0.47
SBS23+SBS58	0.641425	SBS23=0.4;SBS58=0.6
SBS31+SBS93	0.641314	SBS31=0.36;SBS93=0.64
SBS32+SBS85	0.6409	SBS32=0.55;SBS85=0.45
SBS15+SBS31	0.640888	SBS15=0.42;SBS31=0.58
SBS39+SBS57	0.639968	SBS39=0.61;SBS57=0.39
SBS21+SBS87	0.639913	SBS21=0.29;SBS87=0.71
SBS84+SBS88	0.639877	SBS84=0.59;SBS88=0.41
SBS7d+SBS87	0.639624	SBS7d=0.27;SBS87=0.73
SBS7b+SBS46	0.639473	SBS7b=0.26;SBS46=0.74
SBS7b+SBS26	0.638705	SBS7b=0.33;SBS26=0.67
SBS41+SBS89	0.638415	SBS41=0.36;SBS89=0.64
SBS26+SBS39	0.638165	SBS26=0.4;SBS39=0.6
SBS11+SBS93	0.638077	SBS11=0.26;SBS93=0.74
SBS26+SBS58	0.6378	SBS26=0.52;SBS58=0.48
SBS7c+SBS44	0.637304	SBS7c=0.19;SBS44=0.81
SBS44+SBS54	0.636977	SBS44=0.81;SBS54=0.19
SBS44+SBS55	0.636908	SBS44=0.84;SBS55=0.16
SBS25+SBS50	0.636639	SBS25=0.85;SBS50=0.15
SBS39+SBS84	0.636607	SBS39=0.62;SBS84=0.38
SBS89+SBS93	0.636268	SBS89=0.57;SBS93=0.43
SBS1+SBS54	0.636222	SBS1=0.52;SBS54=0.48
SBS10b+SBS37	0.635404	SBS10b=0.17;SBS37=0.83
SBS19+SBS94	0.635265	SBS19=0.3;SBS94=0.7
SBS58+SBS93	0.635131	SBS58=0.38;SBS93=0.62
SBS30+SBS89	0.635114	SBS30=0.27;SBS89=0.73
SBS7d+SBS25	0.63487	SBS7d=0.11;SBS25=0.89
SBS12+SBS31	0.634715	SBS12=0.53;SBS31=0.47
SBS58+SBS94	0.634544	SBS58=0.38;SBS94=0.62
SBS1+SBS10c	0.634402	SBS1=0.44;SBS10c=0.56
SBS12+SBS94	0.634354	SBS12=0.39;SBS94=0.61
SBS37+SBS39	0.634154	SBS37=0.52;SBS39=0.48
SBS7a+SBS25	0.634132	SBS7a=0.08;SBS25=0.92
SBS15+SBS44	0.633587	SBS15=0.22;SBS44=0.78
SBS10c+SBS44	0.633538	SBS10c=0.24;SBS44=0.76
SBS44+SBS84	0.633278	SBS44=0.71;SBS84=0.29
SBS9+SBS39	0.633268	SBS9=0.54;SBS39=0.46
SBS39+SBS42	0.633231	SBS39=0.6;SBS42=0.4
SBS11+SBS12	0.632713	SBS11=0.35;SBS12=0.65
SBS54+SBS84	0.632693	SBS54=0.35;SBS84=0.65
SBS25+SBS89	0.632074	SBS25=0.66;SBS89=0.34
SBS28+SBS44	0.632054	SBS28=0.11;SBS44=0.89
SBS16+SBS25	0.631947	SBS16=0.12;SBS25=0.88
SBS31+SBS57	0.631845	SBS31=0.46;SBS57=0.54
SBS8+SBS44	0.630871	SBS8=0.29;SBS44=0.71
SBS93+SBS94	0.630527	SBS93=0.51;SBS94=0.49
SBS21+SBS25	0.630359	SBS21=0.11;SBS25=0.89
SBS20+SBS25	0.629962	SBS20=0.11;SBS25=0.89
SBS9+SBS26	0.629952	SBS9=0.63;SBS26=0.37
SBS32+SBS89	0.629832	SBS32=0.33;SBS89=0.67
SBS1+SBS7d	0.629756	SBS1=0.56;SBS7d=0.44
SBS30+SBS94	0.629705	SBS30=0.33;SBS94=0.67
SBS31+SBS41	0.629654	SBS31=0.43;SBS41=0.57
SBS32+SBS54	0.629589	SBS32=0.67;SBS54=0.33
SBS25+SBS86	0.629567	SBS25=0.86;SBS86=0.14
SBS25+SBS28	0.628972	SBS25=0.94;SBS28=0.06
SBS2+SBS44	0.628879	SBS2=0.08;SBS44=0.92
SBS50+SBS87	0.628591	SBS50=0.32;SBS87=0.68
SBS17a+SBS25	0.62833	SBS17a=0.07;SBS25=0.93
SBS18+SBS44	0.628209	SBS18=0.21;SBS44=0.79
SBS21+SBS44	0.62804	SBS21=0.16;SBS44=0.84
SBS26+SBS57	0.627886	SBS26=0.51;SBS57=0.49
SBS15+SBS19	0.627515	SBS15=0.49;SBS19=0.51
SBS7c+SBS87	0.627448	SBS7c=0.27;SBS87=0.73
SBS25+SBS43	0.627142	SBS25=0.9;SBS43=0.1
SBS23+SBS85	0.627088	SBS23=0.44;SBS85=0.56
SBS42+SBS44	0.62698	SBS42=0.28;SBS44=0.72
SBS23+SBS94	0.626615	SBS23=0.29;SBS94=0.71
SBS44+SBS60	0.626613	SBS44=0.93;SBS60=0.07
SBS42+SBS89	0.626526	SBS42=0.33;SBS89=0.67
SBS20+SBS87	0.626523	SBS20=0.28;SBS87=0.72
SBS25+SBS85	0.626504	SBS25=0.85;SBS85=0.15
SBS57+SBS93	0.626449	SBS57=0.39;SBS93=0.61
SBS19+SBS88	0.626396	SBS19=0.51;SBS88=0.49
SBS7b+SBS93	0.626337	SBS7b=0.24;SBS93=0.76
SBS1+SBS21	0.626247	SBS1=0.53;SBS21=0.47
SBS39+SBS58	0.625864	SBS39=0.62;SBS58=0.38
SBS1+SBS8	0.625783	SBS1=0.37;SBS8=0.63
SBS8+SBS87	0.62549	SBS8=0.42;SBS87=0.58
SBS30+SBS88	0.625134	SBS30=0.55;SBS88=0.45
SBS10b+SBS89	0.625118	SBS10b=0.14;SBS89=0.86
SBS24+SBS87	0.62477	SBS24=0.36;SBS87=0.64
SBS23+SBS88	0.624674	SBS23=0.5;SBS88=0.5
SBS31+SBS84	0.624577	SBS31=0.47;SBS84=0.53
SBS15+SBS85	0.624563	SBS15=0.44;SBS85=0.56
SBS15+SBS30	0.624507	SBS15=0.45;SBS30=0.55
SBS35+SBS87	0.624479	SBS35=0.37;SBS87=0.63
SBS30+SBS85	0.62444	SBS30=0.49;SBS85=0.51
SBS24+SBS25	0.624326	SBS24=0.13;SBS25=0.87
SBS10c+SBS25	0.624133	SBS10c=0.13;SBS25=0.87
SBS19+SBS85	0.624054	SBS19=0.45;SBS85=0.55
SBS7b+SBS89	0.623774	SBS7b=0.19;SBS89=0.81
SBS7c+SBS25	0.623181	SBS7c=0.09;SBS25=0.91
SBS25+SBS33	0.622888	SBS25=0.93;SBS33=0.07
SBS1+SBS35	0.622731	SBS1=0.42;SBS35=0.58
SBS26+SBS93	0.622638	SBS26=0.4;SBS93=0.6
SBS41+SBS94	0.622374	SBS41=0.42;SBS94=0.58
SBS35+SBS44	0.622241	SBS35=0.21;SBS44=0.79
SBS12+SBS58	0.621711	SBS12=0.51;SBS58=0.49
SBS16+SBS32	0.621517	SBS16=0.35;SBS32=0.65
SBS12+SBS39	0.62119	SBS12=0.39;SBS39=0.61
SBS16+SBS84	0.620596	SBS16=0.36;SBS84=0.64
SBS25+SBS60	0.620483	SBS25=0.97;SBS60=0.03
SBS17a+SBS87	0.62033	SBS17a=0.18;SBS87=0.82
SBS31+SBS89	0.620196	SBS31=0.29;SBS89=0.71
SBS44+SBS53	0.620042	SBS44=0.89;SBS53=0.11
SBS7b+SBS12	0.620003	SBS7b=0.33;SBS12=0.67
SBS19+SBS58	0.619996	SBS19=0.41;SBS58=0.59
SBS9+SBS12	0.619966	SBS9=0.65;SBS12=0.35
SBS26+SBS41	0.619644	SBS26=0.48;SBS41=0.52
SBS25+SBS51	0.619565	SBS25=0.9;SBS51=0.1
SBS29+SBS44	0.619558	SBS29=0.17;SBS44=0.83
SBS37+SBS57	0.619514	SBS37=0.63;SBS57=0.37
SBS15+SBS94	0.61923	SBS15=0.29;SBS94=0.71
SBS33+SBS44	0.619189	SBS33=0.1;SBS44=0.9
SBS31+SBS32	0.619043	SBS31=0.45;SBS32=0.55
SBS22+SBS44	0.618987	SBS22=0.13;SBS44=0.87
SBS25+SBS55	0.618716	SBS25=0.94;SBS55=0.06
SBS44+SBS90	0.618642	SBS44=0.92;SBS90=0.08
SBS41+SBS58	0.618623	SBS41=0.54;SBS58=0.46
SBS9+SBS37	0.618538	SBS9=0.51;SBS37=0.49
SBS51+SBS87	0.618192	SBS51=0.32;SBS87=0.68
SBS2+SBS25	0.618082	SBS2=0.03;SBS25=0.97
SBS58+SBS89	0.617899	SBS58=0.31;SBS89=0.69
SBS24+SBS44	0.61786	SBS24=0.17;SBS44=0.83
SBS31+SBS39	0.617579	SBS31=0.36;SBS39=0.64
SBS10c+SBS84	0.617574	SBS10c=0.42;SBS84=0.58
SBS88+SBS89	0.617438	SBS88=0.22;SBS89=0.78
SBS35+SBS37	0.617214	SBS35=0.3;SBS37=0.7
SBS1+SBS7c	0.617042	SBS1=0.55;SBS7c=0.45
SBS27+SBS44	0.616863	SBS27=0.08;SBS44=0.92
SBS43+SBS87	0.616616	SBS43=0.24;SBS87=0.76
SBS42+SBS88	0.616363	SBS42=0.63;SBS88=0.37
SBS11+SBS57	0.616058	SBS11=0.34;SBS57=0.66
SBS24+SBS37	0.616031	SBS24=0.29;SBS37=0.71
SBS25+SBS29	0.615398	SBS25=0.93;SBS29=0.07
SBS18+SBS25	0.615319	SBS18=0.07;SBS25=0.93
SBS47+SBS87	0.61514	SBS47=0.27;SBS87=0.73
SBS25+SBS47	0.615126	SBS25=0.95;SBS47=0.05
SBS1+SBS50	0.614699	SBS1=0.49;SBS50=0.51
SBS17b+SBS44	0.614529	SBS17b=0.05;SBS44=0.95
SBS7a+SBS87	0.614476	SBS7a=0.18;SBS87=0.82
SBS37+SBS46	0.614167	SBS37=0.53;SBS46=0.47
SBS32+SBS58	0.614097	SBS32=0.52;SBS58=0.48
SBS1+SBS51	0.613971	SBS1=0.47;SBS51=0.53
SBS10b+SBS87	0.61395	SBS10b=0.18;SBS87=0.82
SBS36+SBS44	0.61389	SBS36=0.09;SBS44=0.91
SBS4+SBS44	0.613707	SBS4=0.14;SBS44=0.86
SBS12+SBS57	0.61367	SBS12=0.49;SBS57=0.51
SBS25+SBS53	0.613258	SBS25=0.98;SBS53=0.02
SBS9+SBS57	0.613257	SBS9=0.65;SBS57=0.35
SBS10d+SBS44	0.613168	SBS10d=0.05;SBS44=0.95
SBS17b+SBS25	0.613144	SBS17b=0.01;SBS25=0.99
SBS46+SBS88	0.613084	SBS46=0.72;SBS88=0.28
SBS18+SBS37	0.613001	SBS18=0.27;SBS37=0.73
SBS37+SBS41	0.612969	SBS37=0.62;SBS41=0.38
SBS14+SBS25	0.612924	SBS14=0.02;SBS25=0.98
SBS85+SBS89	0.612814	SBS85=0.27;SBS89=0.73
SBS10b+SBS84	0.612559	SBS10b=0.25;SBS84=0.75
SBS13+SBS44	0.612532	SBS13=0.04;SBS44=0.96
SBS11+SBS41	0.612461	SBS11=0.32;SBS41=0.68
SBS15+SBS88	0.612412	SBS15=0.51;SBS88=0.49
SBS10a+SBS44	0.612267	SBS10a=0.03;SBS44=0.97
SBS25+SBS91	0.612243	SBS25=0.99;SBS91=0.01
SBS25+SBS48	0.61213	SBS25=1;SBS48=0
SBS25+SBS36	0.612104	SBS25=1;SBS36=0
SBS10a+SBS25	0.612104	SBS10a=0;SBS25=1
SBS25+SBS49	0.612104	SBS25=1;SBS49=0
SBS4+SBS25	0.612104	SBS4=0;SBS25=1
SBS8+SBS25	0.612104	SBS8=0;SBS25=1
SBS10d+SBS25	0.612104	SBS10d=0;SBS25=1
SBS13+SBS25	0.612104	SBS13=0;SBS25=1
SBS22+SBS25	0.612104	SBS22=0;SBS25=1
SBS25+SBS27	0.612104	SBS25=1;SBS27=0
SBS25+SBS34	0.612104	SBS25=1;SBS34=0
SBS25+SBS35	0.612104	SBS25=1;SBS35=0
SBS25+SBS38	0.612104	SBS25=1;SBS38=0
SBS25+SBS45	0.612104	SBS25=1;SBS45=0
SBS25+SBS52	0.612104	SBS25=1;SBS52=0
SBS25+SBS56	0.612104	SBS25=1;SBS56=0
SBS25+SBS59	0.612104	SBS25=1;SBS59=0
SBS25+SBS90	0.612104	SBS25=1;SBS90=0
SBS33+SBS87	0.611675	SBS33=0.19;SBS87=0.81
SBS34+SBS44	0.611612	SBS34=0.04;SBS44=0.96
SBS44+SBS91	0.611334	SBS44=0.96;SBS91=0.04
SBS57+SBS58	0.611171	SBS57=0.52;SBS58=0.48
SBS11+SBS89	0.610982	SBS11=0.19;SBS89=0.81
SBS20+SBS37	0.610693	SBS20=0.22;SBS37=0.78
SBS44+SBS56	0.610611	SBS44=0.97;SBS56=0.03
SBS42+SBS85	0.610574	SBS42=0.57;SBS85=0.43
SBS7a+SBS37	0.610489	SBS7a=0.15;SBS37=0.85
SBS44+SBS52	0.610415	SBS44=0.97;SBS52=0.03
SBS9+SBS10b	0.61019	SBS9=0.86;SBS10b=0.14
SBS44+SBS59	0.609876	SBS44=0.98;SBS59=0.02
SBS31+SBS58	0.609584	SBS31=0.47;SBS58=0.53
SBS44+SBS49	0.609447	SBS44=0.99;SBS49=0.01
SBS44+SBS48	0.60944	SBS44=0.99;SBS48=0.01
SBS14+SBS44	0.609351	SBS14=0;SBS44=1
SBS20+SBS44	0.609351	SBS20=0;SBS44=1
SBS38+SBS44	0.609351	SBS38=0;SBS44=1
SBS44+SBS45	0.609351	SBS44=1;SBS45=0
SBS1+SBS24	0.609183	SBS1=0.45;SBS24=0.55
SBS7b+SBS57	0.609079	SBS7b=0.32;SBS57=0.68
SBS18+SBS87	0.608803	SBS18=0.29;SBS87=0.71
SBS86+SBS87	0.608549	SBS86=0.29;SBS87=0.71
SBS37+SBS50	0.608429	SBS37=0.76;SBS50=0.24
SBS37+SBS93	0.608194	SBS37=0.53;SBS93=0.47
SBS54+SBS89	0.608051	SBS54=0.18;SBS89=0.82
SBS46+SBS86	0.607998	SBS46=0.72;SBS86=0.28
SBS54+SBS57	0.607832	SBS54=0.32;SBS57=0.68
SBS55+SBS87	0.607582	SBS55=0.19;SBS87=0.81
SBS10c+SBS32	0.607558	SBS10c=0.39;SBS32=0.61
SBS54+SBS93	0.607356	SBS54=0.23;SBS93=0.77
SBS15+SBS84	0.607231	SBS15=0.39;SBS84=0.61
SBS21+SBS84	0.606438	SBS21=0.32;SBS84=0.68
SBS4+SBS87	0.606312	SBS4=0.32;SBS87=0.68
SBS10b+SBS26	0.606121	SBS10b=0.23;SBS26=0.77
SBS1+SBS20	0.606094	SBS1=0.55;SBS20=0.45
SBS21+SBS89	0.606072	SBS21=0.17;SBS89=0.83
SBS11+SBS39	0.606019	SBS11=0.25;SBS39=0.75
SBS10c+SBS37	0.605987	SBS10c=0.27;SBS37=0.73
SBS29+SBS37	0.605814	SBS29=0.25;SBS37=0.75
SBS19+SBS54	0.605567	SBS19=0.57;SBS54=0.43
SBS30+SBS54	0.605472	SBS30=0.61;SBS54=0.39
SBS37+SBS54	0.604882	SBS37=0.8;SBS54=0.2
SBS30+SBS58	0.604792	SBS30=0.44;SBS58=0.56
SBS8+SBS37	0.604538	SBS8=0.33;SBS37=0.67
SBS1+SBS47	0.604382	SBS1=0.54;SBS47=0.46
SBS10c+SBS46	0.604065	SBS10c=0.29;SBS46=0.71
SBS1+SBS4	0.603591	SBS1=0.45;SBS4=0.55
SBS19+SBS32	0.603264	SBS19=0.38;SBS32=0.62
SBS9+SBS54	0.602771	SBS9=0.81;SBS54=0.19
SBS24+SBS46	0.602768	SBS24=0.3;SBS46=0.7
SBS28+SBS87	0.602709	SBS28=0.13;SBS87=0.87
SBS1+SBS87	0.602664	SBS1=0.27;SBS87=0.73
SBS39+SBS93	0.602593	SBS39=0.48;SBS93=0.52
SBS7b+SBS41	0.602309	SBS7b=0.3;SBS41=0.7
SBS1+SBS17a	0.602259	SBS1=0.68;SBS17a=0.32
SBS32+SBS84	0.602111	SBS32=0.52;SBS84=0.48
SBS35+SBS46	0.601942	SBS35=0.31;SBS46=0.69
SBS7b+SBS39	0.601497	SBS7b=0.24;SBS39=0.76
SBS89+SBS94	0.600923	SBS89=0.6;SBS94=0.4
SBS37+SBS51	0.600182	SBS37=0.76;SBS51=0.24
SBS7b+SBS15	0.600172	SBS7b=0.43;SBS15=0.57
SBS9+SBS20	0.599946	SBS9=0.8;SBS20=0.2
SBS9+SBS50	0.599934	SBS9=0.78;SBS50=0.22
SBS7d+SBS89	0.599927	SBS7d=0.15;SBS89=0.85
SBS21+SBS32	0.599761	SBS21=0.3;SBS32=0.7
SBS30+SBS84	0.599607	SBS30=0.43;SBS84=0.57
SBS46+SBS50	0.599392	SBS46=0.75;SBS50=0.25
SBS54+SBS94	0.599079	SBS54=0.23;SBS94=0.77
SBS4+SBS37	0.598792	SBS4=0.27;SBS37=0.73
SBS16+SBS46	0.598413	SBS16=0.23;SBS46=0.77
SBS23+SBS54	0.597427	SBS23=0.57;SBS54=0.43
SBS1+SBS43	0.597186	SBS1=0.59;SBS43=0.41
SBS10b+SBS94	0.596682	SBS10b=0.16;SBS94=0.84
SBS29+SBS87	0.59663	SBS29=0.25;SBS87=0.75
SBS46+SBS85	0.596602	SBS46=0.69;SBS85=0.31
SBS51+SBS84	0.596509	SBS51=0.38;SBS84=0.62
SBS7c+SBS32	0.596197	SBS7c=0.29;SBS32=0.71
SBS39+SBS94	0.595969	SBS39=0.49;SBS94=0.51
SBS1+SBS7a	0.595889	SBS1=0.67;SBS7a=0.33
SBS20+SBS46	0.595842	SBS20=0.22;SBS46=0.78
SBS10b+SBS32	0.595647	SBS10b=0.22;SBS32=0.78
SBS36+SBS87	0.595537	SBS36=0.18;SBS87=0.82
SBS18+SBS46	0.59538	SBS18=0.26;SBS46=0.74
SBS42+SBS94	0.595174	SBS42=0.4;SBS94=0.6
SBS1+SBS18	0.59488	SBS1=0.51;SBS18=0.49
SBS16+SBS30	0.594647	SBS16=0.4;SBS30=0.6
SBS7c+SBS84	0.594603	SBS7c=0.3;SBS84=0.7
SBS37+SBS86	0.594553	SBS37=0.78;SBS86=0.22
SBS46+SBS47	0.594132	SBS46=0.78;SBS47=0.22
SBS7a+SBS9	0.594063	SBS7a=0.13;SBS9=0.87
SBS2+SBS87	0.593784	SBS2=0.09;SBS87=0.91
SBS15+SBS16	0.593652	SBS15=0.55;SBS16=0.45
SBS10c+SBS19	0.593628	SBS10c=0.5;SBS19=0.5
SBS37+SBS47	0.593347	SBS37=0.81;SBS47=0.19
SBS8+SBS46	0.593341	SBS8=0.33;SBS46=0.67
SBS60+SBS87	0.593306	SBS60=0.08;SBS87=0.92
SBS14+SBS87	0.593056	SBS14=0.15;SBS87=0.85
SBS1+SBS10b	0.592707	SBS1=0.67;SBS10b=0.33
SBS7b+SBS84	0.592501	SBS7b=0.31;SBS84=0.69
SBS10b+SBS12	0.592501	SBS10b=0.24;SBS12=0.76
SBS1+SBS86	0.592429	SBS1=0.52;SBS86=0.48
SBS10c+SBS30	0.592359	SBS10c=0.46;SBS30=0.54
SBS42+SBS54	0.591852	SBS42=0.69;SBS54=0.31
SBS10b+SBS57	0.591568	SBS10b=0.22;SBS57=0.78
SBS17a+SBS84	0.591304	SBS17a=0.21;SBS84=0.79
SBS9+SBS86	0.591248	SBS9=0.78;SBS86=0.22
SBS17a+SBS32	0.590899	SBS17a=0.2;SBS32=0.8
SBS8+SBS84	0.590699	SBS8=0.46;SBS84=0.54
SBS32+SBS42	0.590604	SBS32=0.52;SBS42=0.48
SBS28+SBS46	0.590425	SBS28=0.12;SBS46=0.88
SBS54+SBS58	0.590408	SBS54=0.32;SBS58=0.68
SBS12+SBS93	0.590319	SBS12=0.37;SBS93=0.63
SBS15+SBS23	0.589979	SBS15=0.5;SBS23=0.5
SBS7c+SBS46	0.589861	SBS7c=0.19;SBS46=0.81
SBS7a+SBS46	0.589829	SBS7a=0.14;SBS46=0.86
SBS9+SBS21	0.589757	SBS9=0.83;SBS21=0.17
SBS46+SBS55	0.589383	SBS46=0.84;SBS55=0.16
SBS12+SBS41	0.589314	SBS12=0.47;SBS41=0.53
SBS29+SBS46	0.589003	SBS29=0.24;SBS46=0.76
SBS10d+SBS87	0.588856	SBS10d=0.11;SBS87=0.89
SBS9+SBS24	0.588601	SBS9=0.76;SBS24=0.24
SBS31+SBS94	0.588473	SBS31=0.34;SBS94=0.66
SBS7d+SBS84	0.588351	SBS7d=0.27;SBS84=0.73
SBS10b+SBS93	0.588342	SBS10b=0.15;SBS93=0.85
SBS9+SBS51	0.588107	SBS9=0.79;SBS51=0.21
SBS16+SBS89	0.587993	SBS16=0.17;SBS89=0.83
SBS87+SBS90	0.587987	SBS87=0.89;SBS90=0.11
SBS10a+SBS87	0.587783	SBS10a=0.07;SBS87=0.93
SBS16+SBS23	0.587687	SBS16=0.45;SBS23=0.55
SBS1+SBS33	0.587387	SBS1=0.67;SBS33=0.33
SBS17a+SBS89	0.58737	SBS17a=0.1;SBS89=0.9
SBS56+SBS87	0.587341	SBS56=0.09;SBS87=0.91
SBS34+SBS87	0.58695	SBS34=0.1;SBS87=0.9
SBS11+SBS94	0.586774	SBS11=0.23;SBS94=0.77
SBS10c+SBS23	0.586762	SBS10c=0.51;SBS23=0.49
SBS7d+SBS9	0.586755	SBS7d=0.15;SBS9=0.85
SBS16+SBS19	0.586646	SBS16=0.44;SBS19=0.56
SBS46+SBS51	0.586386	SBS46=0.76;SBS51=0.24
SBS32+SBS86	0.58627	SBS32=0.66;SBS86=0.34
SBS26+SBS35	0.586081	SBS26=0.61;SBS35=0.39
SBS9+SBS35	0.586032	SBS9=0.76;SBS35=0.24
SBS27+SBS87	0.585998	SBS27=0.11;SBS87=0.89
SBS24+SBS57	0.585705	SBS24=0.38;SBS57=0.62
SBS7c+SBS89	0.585686	SBS7c=0.14;SBS89=0.86
SBS1+SBS15	0.585567	SBS1=0.52;SBS15=0.48
SBS7c+SBS37	0.58547	SBS7c=0.15;SBS37=0.85
SBS19+SBS84	0.585195	SBS19=0.38;SBS84=0.62
SBS39+SBS41	0.585193	SBS39=0.58;SBS41=0.42
SBS22+SBS87	0.585045	SBS22=0.14;SBS87=0.86
SBS53+SBS87	0.585013	SBS53=0.11;SBS87=0.89
SBS36+SBS37	0.584807	SBS36=0.15;SBS37=0.85
SBS10c+SBS89	0.584706	SBS10c=0.2;SBS89=0.8
SBS26+SBS50	0.584454	SBS26=0.67;SBS50=0.33
SBS19+SBS21	0.583939	SBS19=0.6;SBS21=0.4
SBS15+SBS54	0.583855	SBS15=0.58;SBS54=0.42
SBS31+SBS85	0.583605	SBS31=0.53;SBS85=0.47
SBS18+SBS84	0.583576	SBS18=0.35;SBS84=0.65
SBS88+SBS94	0.583498	SBS88=0.26;SBS94=0.74
SBS23+SBS32	0.582985	SBS23=0.35;SBS32=0.65
SBS39+SBS89	0.582985	SBS39=0.36;SBS89=0.64
SBS10c+SBS57	0.582945	SBS10c=0.36;SBS57=0.64
SBS1+SBS55	0.58268	SBS1=0.67;SBS55=0.33
SBS16+SBS57	0.58261	SBS16=0.31;SBS57=0.69
SBS17b+SBS87	0.582523	SBS17b=0.06;SBS87=0.94
SBS31+SBS88	0.582361	SBS31=0.6;SBS88=0.4
SBS15+SBS42	0.582228	SBS15=0.37;SBS42=0.63
SBS24+SBS26	0.582089	SBS24=0.38;SBS26=0.62
SBS9+SBS93	0.582026	SBS9=0.58;SBS93=0.42
SBS4+SBS46	0.581853	SBS4=0.25;SBS46=0.75
SBS14+SBS37	0.58181	SBS14=0.12;SBS37=0.88
SBS32+SBS43	0.581763	SBS32=0.74;SBS43=0.26
SBS21+SBS30	0.581705	SBS21=0.36;SBS30=0.64
SBS43+SBS84	0.581524	SBS43=0.27;SBS84=0.73
SBS7b+SBS94	0.581405	SBS7b=0.22;SBS94=0.78
SBS16+SBS42	0.581278	SBS16=0.32;SBS42=0.68
SBS2+SBS37	0.581018	SBS2=0.07;SBS37=0.93
SBS9+SBS16	0.580992	SBS9=0.83;SBS16=0.17
SBS10b+SBS42	0.580972	SBS10b=0.22;SBS42=0.78
SBS7d+SBS32	0.580926	SBS7d=0.25;SBS32=0.75
SBS7a+SBS89	0.580582	SBS7a=0.1;SBS89=0.9
SBS18+SBS26	0.580447	SBS18=0.35;SBS26=0.65
SBS31+SBS42	0.580306	SBS31=0.44;SBS42=0.56
SBS87+SBS91	0.58012	SBS87=0.95;SBS91=0.05
SBS10b+SBS19	0.580119	SBS10b=0.31;SBS19=0.69
SBS59+SBS87	0.579976	SBS59=0.05;SBS87=0.95
SBS45+SBS87	0.579668	SBS45=0.06;SBS87=0.94
SBS47+SBS84	0.579562	SBS47=0.3;SBS84=0.7
SBS38+SBS87	0.579558	SBS38=0.05;SBS87=0.95
SBS13+SBS87	0.579548	SBS13=0.04;SBS87=0.96
SBS1+SBS28	0.579399	SBS1=0.75;SBS28=0.25
SBS10b+SBS39	0.579264	SBS10b=0.16;SBS39=0.84
SBS9+SBS29	0.579199	SBS9=0.81;SBS29=0.19
SBS19+SBS42	0.578746	SBS19=0.38;SBS42=0.62
SBS26+SBS46	0.578713	SBS26=0.33;SBS46=0.67
SBS52+SBS87	0.578673	SBS52=0.04;SBS87=0.96
SBS85+SBS94	0.578651	SBS85=0.31;SBS94=0.69
SBS26+SBS37	0.578607	SBS26=0.29;SBS37=0.71
SBS50+SBS84	0.578416	SBS50=0.33;SBS84=0.67
SBS26+SBS86	0.578354	SBS26=0.66;SBS86=0.34
SBS46+SBS60	0.578258	SBS46=0.93;SBS60=0.07
SBS33+SBS37	0.578235	SBS33=0.1;SBS37=0.9
SBS21+SBS57	0.577988	SBS21=0.27;SBS57=0.73
SBS33+SBS84	0.577546	SBS33=0.22;SBS84=0.78
SBS37+SBS85	0.577473	SBS37=0.79;SBS85=0.21
SBS8+SBS9	0.577454	SBS8=0.25;SBS9=0.75
SBS41+SBS57	0.577421	SBS41=0.49;SBS57=0.51
SBS48+SBS87	0.577288	SBS48=0;SBS87=1
SBS49+SBS87	0.577288	SBS49=0;SBS87=1
SBS20+SBS57	0.577286	SBS20=0.29;SBS57=0.71
SBS10b+SBS23	0.577129	SBS10b=0.32;SBS23=0.68
SBS27+SBS37	0.576748	SBS27=0.1;SBS37=0.9
SBS57+SBS86	0.576512	SBS57=0.67;SBS86=0.33
SBS24+SBS93	0.576264	SBS24=0.27;SBS93=0.73
SBS1+SBS29	0.576191	SBS1=0.56;SBS29=0.44
SBS18+SBS57	0.576092	SBS18=0.33;SBS57=0.67
SBS34+SBS37	0.57562	SBS34=0.08;SBS37=0.92
SBS21+SBS58	0.575564	SBS21=0.3;SBS58=0.7
SBS35+SBS57	0.575561	SBS35=0.37;SBS57=0.63
SBS11+SBS15	0.575206	SBS11=0.44;SBS15=0.56
SBS37+SBS90	0.575087	SBS37=0.92;SBS90=0.08
SBS9+SBS41	0.575077	SBS9=0.7;SBS41=0.3
SBS8+SBS26	0.575055	SBS8=0.43;SBS26=0.57
SBS26+SBS51	0.574724	SBS26=0.66;SBS51=0.34
SBS21+SBS94	0.574722	SBS21=0.2;SBS94=0.8
SBS32+SBS51	0.574709	SBS32=0.68;SBS51=0.32
SBS9+SBS18	0.574593	SBS9=0.82;SBS18=0.18
SBS9+SBS85	0.574274	SBS9=0.79;SBS85=0.21
SBS28+SBS89	0.57422	SBS28=0.07;SBS89=0.93
SBS50+SBS57	0.574199	SBS50=0.31;SBS57=0.69
SBS1+SBS36	0.574194	SBS1=0.65;SBS36=0.35
SBS37+SBS55	0.574077	SBS37=0.91;SBS55=0.09
SBS4+SBS9	0.574066	SBS4=0.2;SBS9=0.8
SBS14+SBS46	0.574019	SBS14=0.12;SBS46=0.88
SBS8+SBS32	0.573915	SBS8=0.41;SBS32=0.59
SBS50+SBS93	0.573887	SBS50=0.22;SBS93=0.78
SBS36+SBS46	0.573701	SBS36=0.14;SBS46=0.86
SBS9+SBS33	0.57363	SBS9=0.9;SBS33=0.1
SBS20+SBS93	0.57362	SBS20=0.2;SBS93=0.8
SBS41+SBS54	0.57357	SBS41=0.72;SBS54=0.28
SBS20+SBS32	0.573539	SBS20=0.27;SBS32=0.73
SBS10a+SBS37	0.573391	SBS10a=0.05;SBS37=0.95
SBS31+SBS54	0.573226	SBS31=0.66;SBS54=0.34
SBS7a+SBS26	0.573151	SBS7a=0.2;SBS26=0.8
SBS37+SBS43	0.573124	SBS37=0.89;SBS43=0.11
SBS32+SBS35	0.572959	SBS32=0.65;SBS35=0.35
SBS7d+SBS57	0.572949	SBS7d=0.24;SBS57=0.76
SBS37+SBS53	0.572883	SBS37=0.91;SBS53=0.09
SBS34+SBS46	0.572604	SBS34=0.09;SBS46=0.91
SBS9+SBS43	0.572479	SBS9=0.88;SBS43=0.12
SBS46+SBS90	0.57246	SBS46=0.91;SBS90=0.09
SBS43+SBS57	0.572203	SBS43=0.25;SBS57=0.75
SBS30+SBS42	0.572172	SBS30=0.42;SBS42=0.58
SBS10d+SBS37	0.572154	SBS10d=0.07;SBS37=0.93
SBS37+SBS56	0.572103	SBS37=0.93;SBS56=0.07
SBS29+SBS84	0.571852	SBS29=0.33;SBS84=0.67
SBS7b+SBS32	0.571779	SBS7b=0.26;SBS32=0.74
SBS29+SBS57	0.571696	SBS29=0.32;SBS57=0.68
SBS21+SBS23	0.57169	SBS21=0.4;SBS23=0.6
SBS37+SBS60	0.571618	SBS37=0.95;SBS60=0.05
SBS8+SBS30	0.571576	SBS8=0.52;SBS30=0.48
SBS8+SBS57	0.571543	SBS8=0.41;SBS57=0.59
SBS2+SBS9	0.571476	SBS2=0.06;SBS9=0.94
SBS18+SBS32	0.571364	SBS18=0.31;SBS32=0.69
SBS55+SBS84	0.571167	SBS55=0.22;SBS84=0.78
SBS32+SBS33	0.57111	SBS32=0.81;SBS33=0.19
SBS51+SBS57	0.57111	SBS51=0.33;SBS57=0.67
SBS84+SBS86	0.571098	SBS84=0.68;SBS86=0.32
SBS46+SBS54	0.570915	SBS46=0.86;SBS54=0.14
SBS10c+SBS15	0.570874	SBS10c=0.5;SBS15=0.5
SBS20+SBS89	0.570844	SBS20=0.12;SBS89=0.88
SBS22+SBS37	0.570696	SBS22=0.1;SBS37=0.9
SBS10c+SBS26	0.570258	SBS10c=0.35;SBS26=0.65
SBS2+SBS46	0.570195	SBS2=0.06;SBS46=0.94
SBS85+SBS93	0.570112	SBS85=0.28;SBS93=0.72
SBS7a+SBS93	0.570111	SBS7a=0.13;SBS93=0.87
SBS4+SBS84	0.570081	SBS4=0.36;SBS84=0.64
SBS12+SBS46	0.569911	SBS12=0.26;SBS46=0.74
SBS10c+SBS58	0.569845	SBS10c=0.38;SBS58=0.62
SBS10a+SBS46	0.569767	SBS10a=0.05;SBS46=0.95
SBS19+SBS51	0.569675	SBS19=0.54;SBS51=0.46
SBS33+SBS89	0.569616	SBS33=0.08;SBS89=0.92
SBS7d+SBS37	0.569544	SBS7d=0.08;SBS37=0.92
SBS27+SBS46	0.569486	SBS27=0.09;SBS46=0.91
SBS11+SBS88	0.569442	SBS11=0.46;SBS88=0.54
SBS30+SBS32	0.569285	SBS30=0.38;SBS32=0.62
SBS51+SBS93	0.56899	SBS51=0.23;SBS93=0.77
SBS12+SBS35	0.568765	SBS12=0.6;SBS35=0.4
SBS43+SBS46	0.568679	SBS43=0.11;SBS46=0.89
SBS22+SBS46	0.568639	SBS22=0.12;SBS46=0.88
SBS9+SBS55	0.568517	SBS9=0.91;SBS55=0.09
SBS37+SBS45	0.568473	SBS37=0.94;SBS45=0.06
SBS7d+SBS15	0.568389	SBS7d=0.37;SBS15=0.63
SBS28+SBS32	0.568369	SBS28=0.15;SBS32=0.85
SBS10b+SBS15	0.568197	SBS10b=0.31;SBS15=0.69
SBS21+SBS42	0.568163	SBS21=0.28;SBS42=0.72
SBS39+SBS88	0.568162	SBS39=0.74;SBS88=0.26
SBS26+SBS29	0.568151	SBS26=0.67;SBS29=0.33
SBS39+SBS85	0.56815	SBS39=0.68;SBS85=0.32
SBS28+SBS37	0.568015	SBS28=0.05;SBS37=0.95
SBS1+SBS14	0.567943	SBS1=0.71;SBS14=0.29
SBS46+SBS56	0.56779	SBS46=0.93;SBS56=0.07
SBS1+SBS2	0.567706	SBS1=0.82;SBS2=0.18
SBS10c+SBS93	0.567673	SBS10c=0.24;SBS93=0.76
SBS15+SBS51	0.567658	SBS15=0.52;SBS51=0.48
SBS37+SBS88	0.567388	SBS37=0.9;SBS88=0.1
SBS24+SBS32	0.567157	SBS24=0.33;SBS32=0.67
SBS32+SBS55	0.567145	SBS32=0.8;SBS55=0.2
SBS13+SBS37	0.567116	SBS13=0.04;SBS37=0.96
SBS37+SBS38	0.566932	SBS37=0.95;SBS38=0.05
SBS10d+SBS46	0.566921	SBS10d=0.07;SBS46=0.93
SBS23+SBS51	0.566844	SBS23=0.53;SBS51=0.47
SBS37+SBS91	0.566812	SBS37=0.96;SBS91=0.04
SBS7d+SBS30	0.566702	SBS7d=0.32;SBS30=0.68
SBS10b+SBS31	0.566535	SBS10b=0.25;SBS31=0.75
SBS7d+SBS42	0.566464	SBS7d=0.25;SBS42=0.75
SBS9+SBS10c	0.566379	SBS9=0.85;SBS10c=0.15
SBS32+SBS47	0.566309	SBS32=0.74;SBS47=0.26
SBS18+SBS93	0.566223	SBS18=0.22;SBS93=0.78
SBS17a+SBS37	0.566071	SBS17a=0.04;SBS37=0.96
SBS43+SBS93	0.566039	SBS43=0.17;SBS93=0.83
SBS28+SBS84	0.566018	SBS28=0.15;SBS84=0.85
SBS12+SBS37	0.565984	SBS12=0.14;SBS37=0.86
SBS1+SBS60	0.565923	SBS1=0.84;SBS60=0.16
SBS26+SBS47	0.565877	SBS26=0.72;SBS47=0.28
SBS16+SBS94	0.565761	SBS16=0.21;SBS94=0.79
SBS39+SBS54	0.565728	SBS39=0.78;SBS54=0.22
SBS7c+SBS15	0.565721	SBS7c=0.39;SBS15=0.61
SBS58+SBS88	0.565712	SBS58=0.65;SBS88=0.35
SBS7c+SBS9	0.565625	SBS7c=0.1;SBS9=0.9
SBS9+SBS47	0.565623	SBS9=0.88;SBS47=0.12
SBS46+SBS53	0.565414	SBS46=0.92;SBS53=0.08
SBS21+SBS37	0.565209	SBS21=0.06;SBS37=0.94
SBS1+SBS90	0.565183	SBS1=0.77;SBS90=0.23
SBS7d+SBS46	0.565081	SBS7d=0.09;SBS46=0.91
SBS20+SBS26	0.564998	SBS20=0.27;SBS26=0.73
SBS9+SBS60	0.564943	SBS9=0.96;SBS60=0.04
SBS37+SBS59	0.564911	SBS37=0.97;SBS59=0.03
SBS37+SBS52	0.564826	SBS37=0.97;SBS52=0.03
SBS35+SBS84	0.564775	SBS35=0.34;SBS84=0.66
SBS37+SBS49	0.564486	SBS37=0.98;SBS49=0.02
SBS16+SBS37	0.564452	SBS16=0.05;SBS37=0.95
SBS8+SBS19	0.564428	SBS8=0.55;SBS19=0.45
SBS9+SBS14	0.564391	SBS9=0.92;SBS14=0.08
SBS17b+SBS46	0.56431	SBS17b=0.04;SBS46=0.96
SBS29+SBS32	0.564292	SBS29=0.29;SBS32=0.71
SBS9+SBS53	0.564273	SBS9=0.92;SBS53=0.08
SBS10c+SBS39	0.564221	SBS10c=0.28;SBS39=0.72
SBS9+SBS17a	0.564169	SBS9=0.94;SBS17a=0.06
SBS10b+SBS30	0.564139	SBS10b=0.26;SBS30=0.74
SBS1+SBS22	0.56412	SBS1=0.69;SBS22=0.31
SBS8+SBS23	0.564117	SBS8=0.56;SBS23=0.44
SBS20+SBS58	0.564052	SBS20=0.3;SBS58=0.7
SBS12+SBS24	0.563999	SBS12=0.62;SBS24=0.38
SBS17b+SBS37	0.563988	SBS17b=0.02;SBS37=0.98
SBS1+SBS53	0.563811	SBS1=0.74;SBS53=0.26
SBS4+SBS57	0.563749	SBS4=0.34;SBS57=0.66
SBS1+SBS10d	0.563511	SBS1=0.78;SBS10d=0.22
SBS7c+SBS42	0.563492	SBS7c=0.27;SBS42=0.73
SBS33+SBS57	0.563361	SBS33=0.19;SBS57=0.81
SBS42+SBS51	0.56335	SBS42=0.66;SBS51=0.34
SBS37+SBS48	0.56325	SBS37=1;SBS48=0
SBS7a+SBS57	0.563184	SBS7a=0.18;SBS57=0.82
SBS1+SBS27	0.56307	SBS1=0.76;SBS27=0.24
SBS2+SBS89	0.563042	SBS2=0.04;SBS89=0.96
SBS9+SBS88	0.562746	SBS9=0.88;SBS88=0.12
SBS7d+SBS23	0.562729	SBS7d=0.36;SBS23=0.64
SBS47+SBS57	0.562688	SBS47=0.26;SBS57=0.74
SBS13+SBS46	0.562625	SBS13=0.04;SBS46=0.96
SBS24+SBS89	0.562274	SBS24=0.13;SBS89=0.87
SBS7d+SBS93	0.562244	SBS7d=0.15;SBS93=0.85
SBS7d+SBS19	0.562239	SBS7d=0.35;SBS19=0.65
SBS7a+SBS84	0.562121	SBS7a=0.17;SBS84=0.83
SBS47+SBS89	0.561947	SBS47=0.09;SBS89=0.91
SBS33+SBS46	0.561847	SBS33=0.04;SBS46=0.96
SBS1+SBS56	0.5617	SBS1=0.8;SBS56=0.2
SBS21+SBS46	0.561549	SBS21=0.06;SBS46=0.94
SBS19+SBS86	0.561486	SBS19=0.56;SBS86=0.44
SBS7c+SBS19	0.561423	SBS7c=0.37;SBS19=0.63
SBS46+SBS59	0.561264	SBS46=0.97;SBS59=0.03
SBS9+SBS27	0.561158	SBS9=0.94;SBS27=0.06
SBS4+SBS26	0.561037	SBS4=0.35;SBS26=0.65
SBS1+SBS34	0.561027	SBS1=0.79;SBS34=0.21
SBS15+SBS21	0.561016	SBS15=0.61;SBS21=0.39
SBS10b+SBS41	0.560985	SBS10b=0.2;SBS41=0.8
SBS7d+SBS94	0.560966	SBS7d=0.17;SBS94=0.83
SBS4+SBS32	0.560824	SBS4=0.31;SBS32=0.69
SBS46+SBS91	0.560736	SBS46=0.98;SBS91=0.02
SBS42+SBS86	0.560729	SBS42=0.67;SBS86=0.33
SBS7c+SBS30	0.560696	SBS7c=0.33;SBS30=0.67
SBS29+SBS93	0.560692	SBS29=0.21;SBS93=0.79
SBS45+SBS46	0.560655	SBS45=0.03;SBS46=0.97
SBS12+SBS50	0.560485	SBS12=0.67;SBS50=0.33
SBS38+SBS46	0.560382	SBS38=0.02;SBS46=0.98
SBS20+SBS84	0.560377	SBS20=0.24;SBS84=0.76
SBS16+SBS93	0.560298	SBS16=0.18;SBS93=0.82
SBS17a+SBS93	0.560184	SBS17a=0.11;SBS93=0.89
SBS21+SBS93	0.560101	SBS21=0.16;SBS93=0.84
SBS88+SBS93	0.560076	SBS88=0.2;SBS93=0.8
SBS46+SBS49	0.55999	SBS46=0.99;SBS49=0.01
SBS46+SBS52	0.559984	SBS46=0.99;SBS52=0.01
SBS86+SBS89	0.55995	SBS86=0.1;SBS89=0.9
SBS17a+SBS46	0.559875	SBS17a=0;SBS46=1
SBS46+SBS48	0.559875	SBS46=1;SBS48=0
SBS36+SBS84	0.559745	SBS36=0.22;SBS84=0.78
SBS7b+SBS58	0.559604	SBS7b=0.29;SBS58=0.71
SBS26+SBS85	0.559441	SBS26=0.63;SBS85=0.37
SBS12+SBS86	0.559249	SBS12=0.66;SBS86=0.34
SBS1+SBS10a	0.559181	SBS1=0.87;SBS10a=0.13
SBS50+SBS89	0.559147	SBS50=0.09;SBS89=0.91
SBS15+SBS50	0.558984	SBS15=0.56;SBS50=0.44
SBS17a+SBS57	0.558878	SBS17a=0.16;SBS57=0.84
SBS30+SBS51	0.558846	SBS30=0.59;SBS51=0.41
SBS12+SBS18	0.55867	SBS12=0.65;SBS18=0.35
SBS34+SBS89	0.558554	SBS34=0.04;SBS89=0.96
SBS7c+SBS26	0.558521	SBS7c=0.24;SBS26=0.76
SBS10c+SBS31	0.558486	SBS10c=0.42;SBS31=0.58
SBS17a+SBS19	0.558486	SBS17a=0.27;SBS19=0.73
SBS7c+SBS23	0.55814	SBS7c=0.38;SBS23=0.62
SBS10c+SBS42	0.558088	SBS10c=0.35;SBS42=0.65
SBS17a+SBS42	0.557995	SBS17a=0.18;SBS42=0.82
SBS9+SBS36	0.557852	SBS9=0.94;SBS36=0.06
SBS8+SBS15	0.557737	SBS8=0.56;SBS15=0.44
SBS23+SBS84	0.557689	SBS23=0.32;SBS84=0.68
SBS11+SBS85	0.557521	SBS11=0.4;SBS85=0.6
SBS35+SBS93	0.557355	SBS35=0.23;SBS93=0.77
SBS24+SBS84	0.55716	SBS24=0.3;SBS84=0.7
SBS23+SBS86	0.557088	SBS23=0.55;SBS86=0.45
SBS7b+SBS88	0.557024	SBS7b=0.44;SBS88=0.56
SBS18+SBS19	0.556847	SBS18=0.44;SBS19=0.56
SBS19+SBS30	0.55677	SBS19=0.46;SBS30=0.54
SBS11+SBS58	0.556756	SBS11=0.31;SBS58=0.69
SBS24+SBS58	0.556615	SBS24=0.37;SBS58=0.63
SBS32+SBS50	0.556523	SBS32=0.75;SBS50=0.25
SBS9+SBS38	0.556521	SBS9=0.97;SBS38=0.03
SBS9+SBS45	0.55647	SBS9=0.97;SBS45=0.03
SBS30+SBS86	0.556412	SBS30=0.6;SBS86=0.4
SBS17b+SBS89	0.55633	SBS17b=0.02;SBS89=0.98
SBS60+SBS84	0.556288	SBS60=0.1;SBS84=0.9
SBS9+SBS13	0.556279	SBS9=0.98;SBS13=0.02
SBS18+SBS89	0.556181	SBS18=0.07;SBS89=0.93
SBS55+SBS57	0.556154	SBS55=0.18;SBS57=0.82
SBS41+SBS50	0.556129	SBS41=0.7;SBS50=0.3
SBS9+SBS22	0.555916	SBS9=0.96;SBS22=0.04
SBS7d+SBS58	0.555836	SBS7d=0.25;SBS58=0.75
SBS33+SBS93	0.555812	SBS33=0.11;SBS93=0.89
SBS9+SBS49	0.555481	SBS9=0.99;SBS49=0.01
SBS32+SBS90	0.555248	SBS32=0.86;SBS90=0.14
SBS89+SBS90	0.555212	SBS89=0.97;SBS90=0.03
SBS26+SBS88	0.555036	SBS26=0.7;SBS88=0.3
SBS9+SBS34	0.554954	SBS9=0.99;SBS34=0.01
SBS9+SBS10a	0.554846	SBS9=1;SBS10a=0
SBS9+SBS59	0.55483	SBS9=1;SBS59=0
SBS9+SBS91	0.554829	SBS9=1;SBS91=0
SBS9+SBS90	0.554793	SBS9=1;SBS90=0
SBS9+SBS48	0.55478	SBS9=1;SBS48=0
SBS9+SBS10d	0.55478	SBS9=1;SBS10d=0
SBS9+SBS17b	0.55478	SBS9=1;SBS17b=0
SBS9+SBS28	0.55478	SBS9=1;SBS28=0
SBS9+SBS52	0.55478	SBS9=1;SBS52=0
SBS9+SBS56	0.55478	SBS9=1;SBS56=0
SBS32+SBS60	0.554714	SBS32=0.91;SBS60=0.09
SBS17a+SBS30	0.554613	SBS17a=0.23;SBS30=0.77
SBS51+SBS89	0.554512	SBS51=0.05;SBS89=0.95
SBS29+SBS89	0.554405	SBS29=0.04;SBS89=0.96
SBS30+SBS31	0.554298	SBS30=0.49;SBS31=0.51
SBS14+SBS89	0.554221	SBS14=0.02;SBS89=0.98
SBS10c+SBS12	0.554199	SBS10c=0.36;SBS12=0.64
SBS10a+SBS89	0.554101	SBS10a=0.01;SBS89=0.99
SBS1+SBS17b	0.553946	SBS1=0.88;SBS17b=0.12
SBS58+SBS85	0.55392	SBS58=0.6;SBS85=0.4
SBS2+SBS84	0.5539	SBS2=0.1;SBS84=0.9
SBS86+SBS93	0.553878	SBS86=0.19;SBS93=0.81
SBS1+SBS45	0.553841	SBS1=0.82;SBS45=0.18
SBS10c+SBS94	0.553794	SBS10c=0.23;SBS94=0.77
SBS43+SBS89	0.55374	SBS43=0.02;SBS89=0.98
SBS10b+SBS58	0.553708	SBS10b=0.2;SBS58=0.8
SBS14+SBS84	0.553702	SBS14=0.17;SBS84=0.83
SBS19+SBS24	0.553643	SBS19=0.53;SBS24=0.47
SBS33+SBS94	0.553493	SBS33=0.13;SBS94=0.87
SBS35+SBS58	0.553474	SBS35=0.37;SBS58=0.63
SBS43+SBS94	0.553428	SBS43=0.16;SBS94=0.84
SBS42+SBS84	0.553397	SBS42=0.43;SBS84=0.57
SBS53+SBS89	0.553345	SBS53=0.01;SBS89=0.99
SBS59+SBS89	0.553328	SBS59=0;SBS89=1
SBS10d+SBS89	0.553261	SBS10d=0;SBS89=1
SBS42+SBS43	0.553253	SBS42=0.75;SBS43=0.25
SBS56+SBS89	0.553228	SBS56=0;SBS89=1
SBS4+SBS89	0.553228	SBS4=0;SBS89=1
SBS8+SBS89	0.553228	SBS8=0;SBS89=1
SBS13+SBS89	0.553228	SBS13=0;SBS89=1
SBS22+SBS89	0.553228	SBS22=0;SBS89=1
SBS27+SBS89	0.553228	SBS27=0;SBS89=1
SBS35+SBS89	0.553228	SBS35=0;SBS89=1
SBS36+SBS89	0.553228	SBS36=0;SBS89=1
SBS38+SBS89	0.553228	SBS38=0;SBS89=1
SBS45+SBS89	0.553228	SBS45=0;SBS89=1
SBS48+SBS89	0.553228	SBS48=0;SBS89=1
SBS49+SBS89	0.553228	SBS49=0;SBS89=1
SBS52+SBS89	0.553228	SBS52=0;SBS89=1
SBS55+SBS89	0.553228	SBS55=0;SBS89=1
SBS60+SBS89	0.553228	SBS60=0;SBS89=1
SBS89+SBS91	0.553228	SBS89=1;SBS91=0
SBS24+SBS41	0.553083	SBS24=0.34;SBS41=0.66
SBS1+SBS38	0.552958	SBS1=0.85;SBS38=0.15
SBS55+SBS93	0.552908	SBS55=0.11;SBS93=0.89
SBS19+SBS43	0.552736	SBS19=0.65;SBS43=0.35
SBS32+SBS34	0.552417	SBS32=0.87;SBS34=0.13
SBS7a+SBS12	0.552362	SBS7a=0.2;SBS12=0.8
SBS21+SBS39	0.552199	SBS21=0.2;SBS39=0.8
SBS14+SBS57	0.552193	SBS14=0.18;SBS57=0.82
SBS12+SBS20	0.552187	SBS12=0.71;SBS20=0.29
SBS1+SBS13	0.552146	SBS1=0.88;SBS13=0.12
SBS30+SBS43	0.552131	SBS30=0.69;SBS43=0.31
SBS19+SBS29	0.552056	SBS19=0.57;SBS29=0.43
SBS47+SBS93	0.551979	SBS47=0.15;SBS93=0.85
SBS84+SBS90	0.5519	SBS84=0.86;SBS90=0.14
SBS32+SBS53	0.551817	SBS32=0.85;SBS53=0.15
SBS19+SBS20	0.551798	SBS19=0.62;SBS20=0.38
SBS21+SBS31	0.551639	SBS21=0.32;SBS31=0.68
SBS22+SBS84	0.551499	SBS22=0.19;SBS84=0.81
SBS1+SBS91	0.551376	SBS1=0.88;SBS91=0.12
SBS32+SBS36	0.551253	SBS32=0.83;SBS36=0.17
SBS53+SBS84	0.551031	SBS53=0.15;SBS84=0.85
SBS57+SBS85	0.55073	SBS57=0.69;SBS85=0.31
SBS1+SBS59	0.550729	SBS1=0.9;SBS59=0.1
SBS17a+SBS23	0.550655	SBS17a=0.27;SBS23=0.73
SBS8+SBS93	0.55062	SBS8=0.24;SBS93=0.76
SBS58+SBS86	0.55061	SBS58=0.68;SBS86=0.32
SBS14+SBS32	0.550553	SBS14=0.15;SBS32=0.85
SBS4+SBS93	0.550537	SBS4=0.2;SBS93=0.8
SBS7b+SBS42	0.550447	SBS7b=0.27;SBS42=0.73
SBS22+SBS32	0.550432	SBS22=0.18;SBS32=0.82
SBS15+SBS86	0.550073	SBS15=0.55;SBS86=0.45
SBS7d+SBS39	0.550011	SBS7d=0.18;SBS39=0.82
SBS10d+SBS84	0.549997	SBS10d=0.13;SBS84=0.87
SBS56+SBS84	0.549894	SBS56=0.12;SBS84=0.88
SBS7c+SBS58	0.549819	SBS7c=0.26;SBS58=0.74
SBS7d+SBS31	0.549663	SBS7d=0.29;SBS31=0.71
SBS1+SBS52	0.54966	SBS1=0.9;SBS52=0.1
SBS16+SBS31	0.549631	SBS16=0.35;SBS31=0.65
SBS36+SBS57	0.54942	SBS36=0.19;SBS57=0.81
SBS8+SBS12	0.549394	SBS8=0.42;SBS12=0.58
SBS28+SBS94	0.549306	SBS28=0.1;SBS94=0.9
SBS55+SBS94	0.549208	SBS55=0.13;SBS94=0.87
SBS18+SBS23	0.549103	SBS18=0.45;SBS23=0.55
SBS18+SBS30	0.549103	SBS18=0.39;SBS30=0.61
SBS15+SBS17a	0.549085	SBS15=0.73;SBS17a=0.27
SBS51+SBS94	0.548816	SBS51=0.21;SBS94=0.79
SBS19+SBS50	0.548712	SBS19=0.59;SBS50=0.41
SBS34+SBS84	0.548615	SBS34=0.12;SBS84=0.88
SBS1+SBS49	0.548269	SBS1=0.94;SBS49=0.06
SBS12+SBS29	0.548219	SBS12=0.67;SBS29=0.33
SBS60+SBS93	0.548181	SBS60=0.06;SBS93=0.94
SBS11+SBS84	0.547932	SBS11=0.2;SBS84=0.8
SBS17a+SBS94	0.547919	SBS17a=0.1;SBS94=0.9
SBS7b+SBS85	0.547832	SBS7b=0.38;SBS85=0.62
SBS26+SBS55	0.547798	SBS26=0.82;SBS55=0.18
SBS15+SBS47	0.547663	SBS15=0.6;SBS47=0.4
SBS27+SBS84	0.547624	SBS27=0.13;SBS84=0.87
SBS57+SBS60	0.547549	SBS57=0.91;SBS60=0.09
SBS27+SBS32	0.547445	SBS27=0.12;SBS32=0.88
SBS10a+SBS84	0.547229	SBS10a=0.08;SBS84=0.92
SBS23+SBS50	0.546946	SBS23=0.58;SBS50=0.42
SBS18+SBS58	0.546752	SBS18=0.32;SBS58=0.68
SBS7c+SBS94	0.546721	SBS7c=0.15;SBS94=0.85
SBS1+SBS48	0.546624	SBS1=0.98;SBS48=0.02
SBS12+SBS51	0.546549	SBS12=0.67;SBS51=0.33
SBS29+SBS30	0.546515	SBS29=0.38;SBS30=0.62
SBS19+SBS47	0.546417	SBS19=0.63;SBS47=0.37
SBS41+SBS93	0.546132	SBS41=0.3;SBS93=0.7
SBS86+SBS94	0.546127	SBS86=0.2;SBS94=0.8
SBS16+SBS41	0.546107	SBS16=0.28;SBS41=0.72
SBS16+SBS39	0.545876	SBS16=0.22;SBS39=0.78
SBS42+SBS50	0.545832	SBS42=0.71;SBS50=0.29
SBS26+SBS43	0.545827	SBS26=0.79;SBS43=0.21
SBS23+SBS43	0.545807	SBS23=0.65;SBS43=0.35
SBS14+SBS93	0.545783	SBS14=0.1;SBS93=0.9
SBS2+SBS93	0.545611	SBS2=0.06;SBS93=0.94
SBS20+SBS41	0.545321	SBS20=0.26;SBS41=0.74
SBS10d+SBS32	0.544986	SBS10d=0.1;SBS32=0.9
SBS32+SBS56	0.544972	SBS32=0.91;SBS56=0.09
SBS36+SBS93	0.544707	SBS36=0.11;SBS93=0.89
SBS7a+SBS32	0.5445	SBS7a=0.1;SBS32=0.9
SBS24+SBS30	0.544464	SBS24=0.41;SBS30=0.59
SBS26+SBS36	0.544282	SBS26=0.8;SBS36=0.2
SBS7a+SBS94	0.544225	SBS7a=0.11;SBS94=0.89
SBS20+SBS39	0.54422	SBS20=0.2;SBS39=0.8
SBS27+SBS57	0.544186	SBS27=0.13;SBS57=0.87
SBS23+SBS47	0.544063	SBS23=0.61;SBS47=0.39
SBS10a+SBS32	0.544039	SBS10a=0.06;SBS32=0.94
SBS17b+SBS32	0.543598	SBS17b=0.07;SBS32=0.93
SBS15+SBS43	0.543341	SBS15=0.65;SBS43=0.35
SBS12+SBS47	0.543298	SBS12=0.72;SBS47=0.28
SBS17b+SBS84	0.543134	SBS17b=0.07;SBS84=0.93
SBS53+SBS57	0.543117	SBS53=0.13;SBS57=0.87
SBS26+SBS28	0.543068	SBS26=0.87;SBS28=0.13
SBS23+SBS29	0.542813	SBS23=0.57;SBS29=0.43
SBS19+SBS33	0.542604	SBS19=0.73;SBS33=0.27
SBS45+SBS84	0.542315	SBS45=0.1;SBS84=0.9
SBS34+SBS57	0.542104	SBS34=0.11;SBS57=0.89
SBS11+SBS54	0.542005	SBS11=0.53;SBS54=0.47
SBS15+SBS35	0.541997	SBS15=0.52;SBS35=0.48
SBS35+SBS41	0.541948	SBS35=0.33;SBS41=0.67
SBS20+SBS30	0.541709	SBS20=0.32;SBS30=0.68
SBS18+SBS41	0.541667	SBS18=0.3;SBS41=0.7
SBS33+SBS42	0.541619	SBS33=0.18;SBS42=0.82
SBS29+SBS41	0.541497	SBS29=0.3;SBS41=0.7
SBS38+SBS84	0.541404	SBS38=0.08;SBS84=0.92
SBS2+SBS57	0.541291	SBS2=0.08;SBS57=0.92
SBS7a+SBS39	0.541049	SBS7a=0.13;SBS39=0.87
SBS53+SBS93	0.541011	SBS53=0.08;SBS93=0.92
SBS32+SBS45	0.541009	SBS32=0.92;SBS45=0.08
SBS8+SBS58	0.540855	SBS8=0.39;SBS58=0.61
SBS32+SBS38	0.540777	SBS32=0.93;SBS38=0.07
SBS13+SBS32	0.540689	SBS13=0.06;SBS32=0.94
SBS42+SBS47	0.540505	SBS42=0.75;SBS47=0.25
SBS13+SBS84	0.540156	SBS13=0.06;SBS84=0.94
SBS22+SBS57	0.540142	SBS22=0.15;SBS57=0.85
SBS30+SBS33	0.540118	SBS30=0.76;SBS33=0.24
SBS57+SBS90	0.53992	SBS57=0.9;SBS90=0.1
SBS84+SBS91	0.539733	SBS84=0.94;SBS91=0.06
SBS29+SBS58	0.539676	SBS29=0.3;SBS58=0.7
SBS42+SBS55	0.53966	SBS42=0.81;SBS55=0.19
SBS57+SBS88	0.539561	SBS57=0.81;SBS88=0.19
SBS60+SBS94	0.539544	SBS60=0.06;SBS94=0.94
SBS2+SBS26	0.539472	SBS2=0.1;SBS26=0.9
SBS10a+SBS57	0.539359	SBS10a=0.06;SBS57=0.94
SBS4+SBS12	0.539328	SBS4=0.35;SBS12=0.65
SBS7c+SBS93	0.539049	SBS7c=0.09;SBS93=0.91
SBS33+SBS58	0.539048	SBS33=0.19;SBS58=0.81
SBS17a+SBS58	0.539044	SBS17a=0.16;SBS58=0.84
SBS21+SBS41	0.538996	SBS21=0.24;SBS41=0.76
SBS10a+SBS93	0.538915	SBS10a=0.04;SBS93=0.96
SBS52+SBS84	0.538872	SBS52=0.05;SBS84=0.95
SBS32+SBS59	0.538782	SBS32=0.96;SBS59=0.04
SBS41+SBS51	0.538721	SBS41=0.7;SBS51=0.3
SBS28+SBS42	0.538689	SBS28=0.14;SBS42=0.86
SBS31+SBS51	0.538264	SBS31=0.63;SBS51=0.37
SBS27+SBS93	0.538047	SBS27=0.06;SBS93=0.94
SBS49+SBS84	0.5379	SBS49=0.04;SBS84=0.96
SBS32+SBS49	0.537766	SBS32=0.97;SBS49=0.03
SBS10d+SBS57	0.537716	SBS10d=0.09;SBS57=0.91
SBS56+SBS57	0.537582	SBS56=0.08;SBS57=0.92
SBS2+SBS32	0.537504	SBS2=0.03;SBS32=0.97
SBS32+SBS91	0.537457	SBS32=0.97;SBS91=0.03
SBS59+SBS84	0.537428	SBS59=0.03;SBS84=0.97
SBS7a+SBS41	0.537256	SBS7a=0.17;SBS41=0.83
SBS50+SBS94	0.537253	SBS50=0.16;SBS94=0.84
SBS32+SBS52	0.537226	SBS32=0.97;SBS52=0.03
SBS7c+SBS57	0.536986	SBS7c=0.13;SBS57=0.87
SBS32+SBS48	0.536396	SBS32=1;SBS48=0
SBS11+SBS32	0.536377	SBS11=0;SBS32=1
SBS56+SBS93	0.536278	SBS56=0.04;SBS93=0.96
SBS48+SBS84	0.536271	SBS48=0.01;SBS84=0.99
SBS4+SBS30	0.536269	SBS4=0.4;SBS30=0.6
SBS23+SBS30	0.535998	SBS23=0.44;SBS30=0.56
SBS10d+SBS93	0.535977	SBS10d=0.04;SBS93=0.96
SBS26+SBS60	0.535945	SBS26=0.91;SBS60=0.09
SBS23+SBS33	0.535838	SBS23=0.72;SBS33=0.28
SBS10c+SBS41	0.535591	SBS10c=0.31;SBS41=0.69
SBS17a+SBS41	0.535514	SBS17a=0.15;SBS41=0.85
SBS14+SBS26	0.535467	SBS14=0.16;SBS26=0.84
SBS47+SBS94	0.5354	SBS47=0.13;SBS94=0.87
SBS19+SBS55	0.535356	SBS19=0.73;SBS55=0.27
SBS30+SBS47	0.535206	SBS30=0.69;SBS47=0.31
SBS4+SBS19	0.535173	SBS4=0.44;SBS19=0.56
SBS39+SBS51	0.535008	SBS39=0.77;SBS51=0.23
SBS31+SBS86	0.534654	SBS31=0.64;SBS86=0.36
SBS45+SBS57	0.534447	SBS45=0.07;SBS57=0.93
SBS34+SBS93	0.534351	SBS34=0.03;SBS93=0.97
SBS59+SBS93	0.534319	SBS59=0.02;SBS93=0.98
SBS45+SBS93	0.534244	SBS45=0.03;SBS93=0.97
SBS38+SBS93	0.534085	SBS38=0.02;SBS93=0.98
SBS91+SBS93	0.534075	SBS91=0.02;SBS93=0.98
SBS57+SBS59	0.53389	SBS57=0.95;SBS59=0.05
SBS26+SBS90	0.533811	SBS26=0.88;SBS90=0.12
SBS38+SBS57	0.533562	SBS38=0.05;SBS57=0.95
SBS41+SBS43	0.533555	SBS41=0.79;SBS43=0.21
SBS49+SBS93	0.533467	SBS49=0.01;SBS93=0.99
SBS26+SBS27	0.533362	SBS26=0.87;SBS27=0.13
SBS30+SBS55	0.533349	SBS30=0.76;SBS55=0.24
SBS12+SBS85	0.53325	SBS12=0.63;SBS85=0.37
SBS13+SBS57	0.533189	SBS13=0.04;SBS57=0.96
SBS7c+SBS12	0.533176	SBS7c=0.24;SBS12=0.76
SBS7c+SBS39	0.533084	SBS7c=0.17;SBS39=0.83
SBS52+SBS93	0.533065	SBS52=0.01;SBS93=0.99
SBS7a+SBS15	0.53303	SBS7a=0.26;SBS15=0.74
SBS20+SBS23	0.532937	SBS20=0.36;SBS23=0.64
SBS26+SBS34	0.532936	SBS26=0.88;SBS34=0.12
SBS48+SBS93	0.532933	SBS48=0;SBS93=1
SBS22+SBS93	0.532909	SBS22=0;SBS93=1
SBS13+SBS93	0.532905	SBS13=0;SBS93=1
SBS17b+SBS93	0.532905	SBS17b=0;SBS93=1
SBS28+SBS93	0.532905	SBS28=0;SBS93=1
SBS90+SBS93	0.532905	SBS90=0;SBS93=1
SBS57+SBS91	0.532897	SBS57=0.96;SBS91=0.04
SBS39+SBS50	0.532746	SBS39=0.79;SBS50=0.21
SBS7b+SBS54	0.532505	SBS7b=0.51;SBS54=0.49
SBS7d+SBS26	0.532114	SBS7d=0.16;SBS26=0.84
SBS19+SBS28	0.532082	SBS19=0.8;SBS28=0.2
SBS49+SBS57	0.531909	SBS49=0.03;SBS57=0.97
SBS2+SBS94	0.531844	SBS2=0.05;SBS94=0.95
SBS4+SBS41	0.53178	SBS4=0.31;SBS41=0.69
SBS15+SBS33	0.531555	SBS15=0.73;SBS33=0.27
SBS52+SBS57	0.531494	SBS52=0.02;SBS57=0.98
SBS17b+SBS57	0.531409	SBS17b=0.02;SBS57=0.98
SBS16+SBS58	0.531268	SBS16=0.25;SBS58=0.75
SBS12+SBS55	0.53124	SBS12=0.81;SBS55=0.19
SBS17a+SBS39	0.531202	SBS17a=0.11;SBS39=0.89
SBS26+SBS53	0.531152	SBS26=0.87;SBS53=0.13
SBS43+SBS58	0.531107	SBS43=0.21;SBS58=0.79
SBS48+SBS57	0.531012	SBS48=0;SBS57=1
SBS28+SBS57	0.530966	SBS28=0;SBS57=1
SBS23+SBS24	0.530943	SBS23=0.56;SBS24=0.44
SBS12+SBS28	0.530918	SBS12=0.86;SBS28=0.14
SBS4+SBS58	0.53072	SBS4=0.31;SBS58=0.69
SBS14+SBS58	0.530434	SBS14=0.18;SBS58=0.82
SBS4+SBS23	0.530128	SBS4=0.45;SBS23=0.55
SBS7d+SBS41	0.529991	SBS7d=0.2;SBS41=0.8
SBS10a+SBS26	0.529975	SBS10a=0.07;SBS26=0.93
SBS23+SBS55	0.529728	SBS23=0.72;SBS55=0.28
SBS11+SBS16	0.529533	SBS11=0.51;SBS16=0.49
SBS10d+SBS26	0.5295	SBS10d=0.11;SBS26=0.89
SBS10c+SBS11	0.529413	SBS10c=0.56;SBS11=0.44
SBS23+SBS42	0.529281	SBS23=0.34;SBS42=0.66
SBS26+SBS56	0.529079	SBS26=0.9;SBS56=0.1
SBS8+SBS42	0.528948	SBS8=0.34;SBS42=0.66
SBS14+SBS19	0.528703	SBS14=0.26;SBS19=0.74
SBS28+SBS58	0.528355	SBS28=0.13;SBS58=0.87
SBS28+SBS30	0.528202	SBS28=0.17;SBS30=0.83
SBS22+SBS26	0.527872	SBS22=0.15;SBS26=0.85
SBS12+SBS88	0.527621	SBS12=0.71;SBS88=0.29
SBS11+SBS19	0.527538	SBS11=0.35;SBS19=0.65
SBS39+SBS47	0.527412	SBS39=0.82;SBS47=0.18
SBS8+SBS41	0.527355	SBS8=0.35;SBS41=0.65
SBS30+SBS35	0.52729	SBS30=0.62;SBS35=0.38
SBS15+SBS18	0.527206	SBS15=0.59;SBS18=0.41
SBS15+SBS55	0.526874	SBS15=0.72;SBS55=0.28
SBS16+SBS26	0.526721	SBS16=0.17;SBS26=0.83
SBS10a+SBS94	0.526686	SBS10a=0.03;SBS94=0.97
SBS23+SBS28	0.526482	SBS23=0.79;SBS28=0.21
SBS17b+SBS94	0.526475	SBS17b=0.04;SBS94=0.96
SBS4+SBS15	0.526252	SBS4=0.44;SBS15=0.56
SBS19+SBS36	0.526055	SBS19=0.72;SBS36=0.28
SBS42+SBS60	0.525937	SBS42=0.91;SBS60=0.09
SBS24+SBS39	0.525856	SBS24=0.23;SBS39=0.77
SBS18+SBS39	0.525643	SBS18=0.21;SBS39=0.79
SBS7a+SBS42	0.525348	SBS7a=0.14;SBS42=0.86
SBS14+SBS30	0.525207	SBS14=0.23;SBS30=0.77
SBS90+SBS94	0.525116	SBS90=0.04;SBS94=0.96
SBS18+SBS42	0.525074	SBS18=0.25;SBS42=0.75
SBS7c+SBS31	0.525039	SBS7c=0.28;SBS31=0.72
SBS27+SBS94	0.524769	SBS27=0.05;SBS94=0.95
SBS34+SBS94	0.524367	SBS34=0.04;SBS94=0.96
SBS7a+SBS58	0.523584	SBS7a=0.14;SBS58=0.86
SBS15+SBS28	0.523384	SBS15=0.79;SBS28=0.21
SBS31+SBS43	0.523381	SBS31=0.73;SBS43=0.27
SBS30+SBS50	0.523311	SBS30=0.69;SBS50=0.31
SBS30+SBS36	0.523177	SBS30=0.76;SBS36=0.24
SBS31+SBS50	0.523174	SBS31=0.67;SBS50=0.33
SBS26+SBS45	0.52315	SBS26=0.91;SBS45=0.09
SBS12+SBS43	0.522974	SBS12=0.79;SBS43=0.21
SBS22+SBS94	0.522917	SBS22=0.04;SBS94=0.96
SBS12+SBS36	0.522608	SBS12=0.8;SBS36=0.2
SBS36+SBS58	0.52259	SBS36=0.17;SBS58=0.83
SBS13+SBS26	0.522172	SBS13=0.06;SBS26=0.94
SBS56+SBS94	0.522141	SBS56=0.02;SBS94=0.98
SBS26+SBS91	0.522126	SBS26=0.94;SBS91=0.06
SBS24+SBS94	0.52205	SBS24=0.04;SBS94=0.96
SBS26+SBS38	0.521951	SBS26=0.93;SBS38=0.07
SBS10d+SBS94	0.521836	SBS10d=0.01;SBS94=0.99
SBS20+SBS94	0.521825	SBS20=0.03;SBS94=0.97
SBS54+SBS85	0.521682	SBS54=0.36;SBS85=0.64
SBS55+SBS58	0.521603	SBS55=0.14;SBS58=0.86
SBS13+SBS94	0.521556	SBS13=0.01;SBS94=0.99
SBS17a+SBS26	0.521512	SBS17a=0.07;SBS26=0.93
SBS18+SBS94	0.521495	SBS18=0.01;SBS94=0.99
SBS4+SBS94	0.521444	SBS4=0;SBS94=1
SBS8+SBS94	0.521444	SBS8=0;SBS94=1
SBS14+SBS94	0.521444	SBS14=0;SBS94=1
SBS29+SBS94	0.521444	SBS29=0;SBS94=1
SBS35+SBS94	0.521444	SBS35=0;SBS94=1
SBS36+SBS94	0.521444	SBS36=0;SBS94=1
SBS38+SBS94	0.521444	SBS38=0;SBS94=1
SBS45+SBS94	0.521444	SBS45=0;SBS94=1
SBS48+SBS94	0.521444	SBS48=0;SBS94=1
SBS49+SBS94	0.521444	SBS49=0;SBS94=1
SBS52+SBS94	0.521444	SBS52=0;SBS94=1
SBS53+SBS94	0.521444	SBS53=0;SBS94=1
SBS59+SBS94	0.521444	SBS59=0;SBS94=1
SBS91+SBS94	0.521444	SBS91=0;SBS94=1
SBS15+SBS20	0.520993	SBS15=0.67;SBS20=0.33
SBS18+SBS31	0.520931	SBS18=0.34;SBS31=0.66
SBS41+SBS86	0.520505	SBS41=0.75;SBS86=0.25
SBS2+SBS42	0.520149	SBS2=0.08;SBS42=0.92
SBS17b+SBS26	0.520062	SBS17b=0.04;SBS26=0.96
SBS19+SBS31	0.519984	SBS19=0.49;SBS31=0.51
SBS7b+SBS16	0.519962	SBS7b=0.49;SBS16=0.51
SBS53+SBS58	0.519921	SBS53=0.13;SBS58=0.87
SBS33+SBS39	0.519884	SBS33=0.11;SBS39=0.89
SBS24+SBS31	0.519884	SBS24=0.37;SBS31=0.63
SBS26+SBS59	0.519667	SBS26=0.96;SBS59=0.04
SBS19+SBS90	0.519622	SBS19=0.81;SBS90=0.19
SBS26+SBS52	0.519594	SBS26=0.96;SBS52=0.04
SBS19+SBS60	0.519593	SBS19=0.87;SBS60=0.13
SBS20+SBS42	0.519571	SBS20=0.18;SBS42=0.82
SBS20+SBS31	0.519491	SBS20=0.29;SBS31=0.71
SBS14+SBS41	0.519044	SBS14=0.16;SBS41=0.84
SBS7b+SBS10c	0.518962	SBS7b=0.43;SBS10c=0.57
SBS12+SBS14	0.518899	SBS12=0.83;SBS14=0.17
SBS19+SBS23	0.51873	SBS19=0.54;SBS23=0.46
SBS12+SBS26	0.518722	SBS12=0.23;SBS26=0.77
SBS26+SBS49	0.518681	SBS26=0.97;SBS49=0.03
SBS14+SBS23	0.518661	SBS14=0.26;SBS23=0.74
SBS17a+SBS31	0.518577	SBS17a=0.18;SBS31=0.82
SBS30+SBS90	0.518572	SBS30=0.83;SBS90=0.17
SBS31+SBS47	0.518545	SBS31=0.71;SBS47=0.29
SBS15+SBS24	0.518522	SBS15=0.59;SBS24=0.41
SBS30+SBS60	0.518273	SBS30=0.89;SBS60=0.11
SBS23+SBS36	0.51827	SBS23=0.71;SBS36=0.29
SBS19+SBS35	0.518161	SBS19=0.63;SBS35=0.37
SBS12+SBS60	0.517876	SBS12=0.91;SBS60=0.09
SBS19+SBS34	0.517699	SBS19=0.82;SBS34=0.18
SBS31+SBS33	0.517403	SBS31=0.79;SBS33=0.21
SBS2+SBS12	0.517219	SBS2=0.1;SBS12=0.9
SBS26+SBS48	0.51705	SBS26=0.99;SBS48=0.01
SBS26+SBS54	0.516934	SBS26=0.99;SBS54=0.01
SBS26+SBS33	0.51691	SBS26=1;SBS33=0
SBS21+SBS26	0.516907	SBS21=0;SBS26=1
SBS8+SBS39	0.516734	SBS8=0.26;SBS39=0.74
SBS39+SBS43	0.516729	SBS39=0.86;SBS43=0.14
SBS58+SBS90	0.516724	SBS58=0.9;SBS90=0.1
SBS10b+SBS85	0.516678	SBS10b=0.27;SBS85=0.73
SBS42+SBS90	0.516497	SBS42=0.9;SBS90=0.1
SBS27+SBS58	0.516296	SBS27=0.11;SBS58=0.89
SBS19+SBS22	0.516288	SBS19=0.75;SBS22=0.25
SBS30+SBS34	0.516179	SBS30=0.84;SBS34=0.16
SBS29+SBS42	0.516178	SBS29=0.2;SBS42=0.8
SBS11+SBS31	0.515933	SBS11=0.31;SBS31=0.69
SBS36+SBS41	0.515609	SBS36=0.17;SBS41=0.83
SBS34+SBS42	0.515589	SBS34=0.1;SBS42=0.9
SBS34+SBS58	0.515431	SBS34=0.09;SBS58=0.91
SBS41+SBS55	0.515324	SBS41=0.85;SBS55=0.15
SBS58+SBS60	0.515316	SBS58=0.94;SBS60=0.06
SBS22+SBS30	0.515288	SBS22=0.22;SBS30=0.78
SBS19+SBS56	0.515065	SBS19=0.84;SBS56=0.16
SBS42+SBS53	0.515022	SBS42=0.89;SBS53=0.11
SBS10d+SBS19	0.514912	SBS10d=0.17;SBS19=0.83
SBS15+SBS29	0.514578	SBS15=0.64;SBS29=0.36
SBS11+SBS21	0.51453	SBS11=0.55;SBS21=0.45
SBS11+SBS42	0.514407	SBS11=0.18;SBS42=0.82
SBS10d+SBS58	0.514253	SBS10d=0.09;SBS58=0.91
SBS56+SBS58	0.514164	SBS56=0.08;SBS58=0.92
SBS54+SBS88	0.514038	SBS54=0.43;SBS88=0.57
SBS10d+SBS30	0.514022	SBS10d=0.15;SBS30=0.85
SBS51+SBS58	0.514018	SBS51=0.18;SBS58=0.82
SBS33+SBS41	0.513928	SBS33=0.14;SBS41=0.86
SBS30+SBS56	0.513882	SBS30=0.86;SBS56=0.14
SBS23+SBS31	0.513844	SBS23=0.46;SBS31=0.54
SBS35+SBS39	0.513738	SBS35=0.2;SBS39=0.8
SBS29+SBS39	0.513585	SBS29=0.18;SBS39=0.82
SBS30+SBS53	0.513463	SBS30=0.83;SBS53=0.17
SBS19+SBS53	0.513458	SBS19=0.81;SBS53=0.19
SBS22+SBS58	0.513292	SBS22=0.12;SBS58=0.88
SBS50+SBS58	0.513235	SBS50=0.16;SBS58=0.84
SBS28+SBS39	0.513183	SBS28=0.08;SBS39=0.92
SBS10a+SBS58	0.513108	SBS10a=0.05;SBS58=0.95
SBS31+SBS55	0.512783	SBS31=0.79;SBS55=0.21
SBS12+SBS27	0.512706	SBS12=0.87;SBS27=0.13
SBS19+SBS27	0.512478	SBS19=0.82;SBS27=0.18
SBS2+SBS39	0.512477	SBS2=0.06;SBS39=0.94
SBS39+SBS55	0.512193	SBS39=0.9;SBS55=0.1
SBS41+SBS88	0.512142	SBS41=0.77;SBS88=0.23
SBS41+SBS85	0.512035	SBS41=0.71;SBS85=0.29
SBS17b+SBS58	0.511879	SBS17b=0.05;SBS58=0.95
SBS10a+SBS19	0.511788	SBS10a=0.11;SBS19=0.89
SBS45+SBS58	0.511782	SBS45=0.08;SBS58=0.92
SBS35+SBS42	0.511365	SBS35=0.18;SBS42=0.82
SBS23+SBS90	0.511316	SBS23=0.8;SBS90=0.2
SBS10a+SBS30	0.511249	SBS10a=0.09;SBS30=0.91
SBS12+SBS34	0.511188	SBS12=0.89;SBS34=0.11
SBS12+SBS90	0.511133	SBS12=0.88;SBS90=0.12
SBS23+SBS60	0.511118	SBS23=0.87;SBS60=0.13
SBS17b+SBS42	0.511116	SBS17b=0.06;SBS42=0.94
SBS15+SBS60	0.511105	SBS15=0.87;SBS60=0.13
SBS15+SBS90	0.510815	SBS15=0.8;SBS90=0.2
SBS38+SBS58	0.51068	SBS38=0.06;SBS58=0.94
SBS58+SBS59	0.510314	SBS58=0.95;SBS59=0.05
SBS14+SBS39	0.510163	SBS14=0.1;SBS39=0.9
SBS7d+SBS12	0.509661	SBS7d=0.16;SBS12=0.84
SBS41+SBS60	0.50953	SBS41=0.93;SBS60=0.07
SBS28+SBS31	0.509491	SBS28=0.15;SBS31=0.85
SBS4+SBS42	0.509469	SBS4=0.16;SBS42=0.84
SBS58+SBS91	0.509414	SBS58=0.95;SBS91=0.05
SBS12+SBS53	0.509303	SBS12=0.87;SBS53=0.13
SBS10a+SBS12	0.50923	SBS10a=0.07;SBS12=0.93
SBS23+SBS34	0.509158	SBS23=0.82;SBS34=0.18
SBS14+SBS42	0.509009	SBS14=0.08;SBS42=0.92
SBS22+SBS42	0.509003	SBS22=0.1;SBS42=0.9
SBS47+SBS58	0.508921	SBS47=0.08;SBS58=0.92
SBS27+SBS30	0.508907	SBS27=0.14;SBS30=0.86
SBS12+SBS54	0.508903	SBS12=0.82;SBS54=0.18
SBS13+SBS58	0.508761	SBS13=0.04;SBS58=0.96
SBS27+SBS42	0.508659	SBS27=0.07;SBS42=0.93
SBS7b+SBS19	0.508643	SBS7b=0.24;SBS19=0.76
SBS24+SBS42	0.508502	SBS24=0.14;SBS42=0.86
SBS13+SBS42	0.508446	SBS13=0.05;SBS42=0.95
SBS15+SBS22	0.508357	SBS15=0.74;SBS22=0.26
SBS29+SBS31	0.508295	SBS29=0.31;SBS31=0.69
SBS52+SBS58	0.508274	SBS52=0.03;SBS58=0.97
SBS12+SBS56	0.508253	SBS12=0.9;SBS56=0.1
SBS49+SBS58	0.508116	SBS49=0.02;SBS58=0.98
SBS10d+SBS12	0.508104	SBS10d=0.1;SBS12=0.9
SBS36+SBS42	0.507951	SBS36=0.08;SBS42=0.92
SBS10d+SBS42	0.507841	SBS10d=0.05;SBS42=0.95
SBS8+SBS31	0.507803	SBS8=0.4;SBS31=0.6
SBS42+SBS56	0.507669	SBS42=0.95;SBS56=0.05
SBS22+SBS23	0.507452	SBS22=0.25;SBS23=0.75
SBS7b+SBS21	0.507244	SBS7b=0.53;SBS21=0.47
SBS48+SBS58	0.507236	SBS48=0;SBS58=1
SBS2+SBS58	0.507219	SBS2=0;SBS58=1
SBS41+SBS53	0.507155	SBS41=0.88;SBS53=0.12
SBS10a+SBS42	0.506897	SBS10a=0.03;SBS42=0.97
SBS2+SBS41	0.506873	SBS2=0.07;SBS41=0.93
SBS15+SBS36	0.506772	SBS15=0.75;SBS36=0.25
SBS23+SBS56	0.506462	SBS23=0.84;SBS56=0.16
SBS19+SBS45	0.506362	SBS19=0.85;SBS45=0.15
SBS23+SBS53	0.506249	SBS23=0.8;SBS53=0.2
SBS12+SBS16	0.506162	SBS12=0.82;SBS16=0.18
SBS10d+SBS23	0.506012	SBS10d=0.17;SBS23=0.83
SBS39+SBS60	0.506	SBS39=0.95;SBS60=0.05
SBS7a+SBS19	0.505933	SBS7a=0.14;SBS19=0.86
SBS12+SBS22	0.505881	SBS12=0.86;SBS22=0.14
SBS42+SBS91	0.505691	SBS42=0.97;SBS91=0.03
SBS30+SBS45	0.505682	SBS30=0.87;SBS45=0.13
SBS8+SBS11	0.505525	SBS8=0.61;SBS11=0.39
SBS17b+SBS19	0.505496	SBS17b=0.09;SBS19=0.91
SBS2+SBS15	0.505425	SBS2=0.13;SBS15=0.87
SBS42+SBS49	0.505122	SBS42=0.99;SBS49=0.01
SBS42+SBS52	0.505115	SBS42=0.98;SBS52=0.02
SBS14+SBS15	0.505019	SBS14=0.21;SBS15=0.79
SBS38+SBS42	0.505009	SBS38=0.02;SBS42=0.98
SBS36+SBS39	0.504994	SBS36=0.1;SBS39=0.9
SBS17b+SBS30	0.504809	SBS17b=0.08;SBS30=0.92
SBS42+SBS48	0.504801	SBS42=1;SBS48=0
SBS42+SBS45	0.504741	SBS42=1;SBS45=0
SBS42+SBS59	0.504741	SBS42=1;SBS59=0
SBS19+SBS38	0.504615	SBS19=0.89;SBS38=0.11
SBS4+SBS39	0.504268	SBS4=0.16;SBS39=0.84
SBS12+SBS17a	0.504265	SBS12=0.91;SBS17a=0.09
SBS15+SBS27	0.503983	SBS15=0.82;SBS27=0.18
SBS13+SBS19	0.503327	SBS13=0.09;SBS19=0.91
SBS15+SBS34	0.503324	SBS15=0.84;SBS34=0.16
SBS30+SBS38	0.503235	SBS30=0.91;SBS38=0.09
SBS23+SBS27	0.503049	SBS23=0.82;SBS27=0.18
SBS27+SBS39	0.502876	SBS27=0.07;SBS39=0.93
SBS12+SBS17b	0.502858	SBS12=0.94;SBS17b=0.06
SBS10a+SBS23	0.502789	SBS10a=0.11;SBS23=0.89
SBS13+SBS30	0.502477	SBS13=0.08;SBS30=0.92
SBS19+SBS59	0.502357	SBS19=0.92;SBS59=0.08
SBS2+SBS23	0.502225	SBS2=0.12;SBS23=0.88
SBS12+SBS45	0.501992	SBS12=0.91;SBS45=0.09
SBS34+SBS39	0.501976	SBS34=0.06;SBS39=0.94
SBS10a+SBS39	0.501738	SBS10a=0.04;SBS39=0.96
SBS10a+SBS41	0.501581	SBS10a=0.05;SBS41=0.95
SBS19+SBS52	0.501457	SBS19=0.93;SBS52=0.07
SBS39+SBS90	0.501416	SBS39=0.94;SBS90=0.06
SBS30+SBS59	0.501411	SBS30=0.93;SBS59=0.07
SBS2+SBS19	0.501323	SBS2=0.06;SBS19=0.94
SBS23+SBS35	0.50132	SBS23=0.67;SBS35=0.33
SBS27+SBS41	0.501305	SBS27=0.09;SBS41=0.91
SBS12+SBS13	0.50119	SBS12=0.94;SBS13=0.06
SBS19+SBS91	0.500988	SBS19=0.93;SBS91=0.07
SBS12+SBS38	0.500901	SBS12=0.93;SBS38=0.07
SBS10d+SBS39	0.500772	SBS10d=0.06;SBS39=0.94
SBS7a+SBS23	0.500702	SBS7a=0.16;SBS23=0.84
SBS10d+SBS15	0.500695	SBS10d=0.15;SBS15=0.85
SBS30+SBS52	0.500672	SBS30=0.94;SBS52=0.06
SBS12+SBS91	0.500554	SBS12=0.94;SBS91=0.06
SBS39+SBS56	0.50028	SBS39=0.95;SBS56=0.05
SBS11+SBS30	0.500253	SBS11=0.14;SBS30=0.86
SBS19+SBS49	0.500146	SBS19=0.95;SBS49=0.05
SBS15+SBS56	0.500054	SBS15=0.86;SBS56=0.14
SBS10d+SBS41	0.499464	SBS10d=0.07;SBS41=0.93
SBS30+SBS49	0.499319	SBS30=0.96;SBS49=0.04
SBS12+SBS59	0.499083	SBS12=0.96;SBS59=0.04
SBS30+SBS91	0.49901	SBS30=0.95;SBS91=0.05
SBS41+SBS56	0.498946	SBS41=0.93;SBS56=0.07
SBS41+SBS45	0.498638	SBS41=0.92;SBS45=0.08
SBS10a+SBS15	0.498528	SBS10a=0.09;SBS15=0.91
SBS19+SBS48	0.498267	SBS19=0.99;SBS48=0.01
SBS12+SBS52	0.498154	SBS12=0.96;SBS52=0.04
SBS7b+SBS30	0.498145	SBS7b=0.07;SBS30=0.93
SBS24+SBS85	0.498113	SBS24=0.44;SBS85=0.56
SBS10b+SBS11	0.498026	SBS10b=0.35;SBS11=0.65
SBS10b+SBS88	0.497873	SBS10b=0.33;SBS88=0.67
SBS11+SBS51	0.497868	SBS11=0.49;SBS51=0.51
SBS23+SBS45	0.497733	SBS23=0.85;SBS45=0.15
SBS31+SBS60	0.497707	SBS31=0.9;SBS60=0.1
SBS39+SBS53	0.497621	SBS39=0.94;SBS53=0.06
SBS12+SBS49	0.49753	SBS12=0.97;SBS49=0.03
SBS30+SBS48	0.497477	SBS30=0.99;SBS48=0.01
SBS2+SBS30	0.49731	SBS2=0;SBS30=1
SBS7a+SBS30	0.49731	SBS7a=0;SBS30=1
SBS10b+SBS54	0.497225	SBS10b=0.39;SBS54=0.61
SBS17b+SBS23	0.497188	SBS17b=0.1;SBS23=0.9
SBS38+SBS41	0.497113	SBS38=0.06;SBS41=0.94
SBS12+SBS33	0.497081	SBS12=0.96;SBS33=0.04
SBS7b+SBS23	0.49694	SBS7b=0.23;SBS23=0.77
SBS41+SBS47	0.496685	SBS41=0.9;SBS47=0.1
SBS22+SBS39	0.496595	SBS22=0.06;SBS39=0.94
SBS15+SBS53	0.49655	SBS15=0.85;SBS53=0.15
SBS15+SBS17b	0.496521	SBS15=0.91;SBS17b=0.09
SBS7b+SBS8	0.496504	SBS7b=0.37;SBS8=0.63
SBS12+SBS48	0.496197	SBS12=0.99;SBS48=0.01
SBS12+SBS21	0.4961	SBS12=1;SBS21=0
SBS41+SBS91	0.495915	SBS41=0.95;SBS91=0.05
SBS23+SBS38	0.495744	SBS23=0.88;SBS38=0.12
SBS17b+SBS39	0.495699	SBS17b=0.03;SBS39=0.97
SBS7d+SBS11	0.495236	SBS7d=0.4;SBS11=0.6
SBS7c+SBS11	0.495201	SBS7c=0.42;SBS11=0.58
SBS41+SBS59	0.495144	SBS41=0.96;SBS59=0.04
SBS31+SBS36	0.495083	SBS31=0.81;SBS36=0.19
SBS13+SBS15	0.494749	SBS13=0.09;SBS15=0.91
SBS13+SBS23	0.494706	SBS13=0.1;SBS23=0.9
SBS41+SBS52	0.494367	SBS41=0.96;SBS52=0.04
SBS39+SBS91	0.4943	SBS39=0.98;SBS91=0.02
SBS41+SBS49	0.493984	SBS41=0.97;SBS49=0.03
SBS7c+SBS41	0.493657	SBS7c=0.05;SBS41=0.95
SBS14+SBS31	0.493513	SBS14=0.16;SBS31=0.84
SBS38+SBS39	0.493469	SBS38=0.02;SBS39=0.98
SBS50+SBS88	0.493413	SBS50=0.46;SBS88=0.54
SBS39+SBS59	0.493354	SBS39=0.99;SBS59=0.01
SBS23+SBS59	0.493268	SBS23=0.92;SBS59=0.08
SBS39+SBS45	0.493267	SBS39=0.98;SBS45=0.02
SBS20+SBS85	0.49326	SBS20=0.35;SBS85=0.65
SBS22+SBS41	0.493135	SBS22=0.04;SBS41=0.96
SBS39+SBS52	0.49311	SBS39=0.99;SBS52=0.01
SBS23+SBS91	0.492909	SBS23=0.92;SBS91=0.08
SBS39+SBS49	0.492764	SBS39=1;SBS49=0
SBS13+SBS39	0.492737	SBS13=0;SBS39=1
SBS39+SBS48	0.492737	SBS39=1;SBS48=0
SBS39+SBS86	0.492737	SBS39=1;SBS86=0
SBS2+SBS31	0.492642	SBS2=0.09;SBS31=0.91
SBS7a+SBS31	0.492552	SBS7a=0.14;SBS31=0.86
SBS41+SBS48	0.49237	SBS41=0.99;SBS48=0.01
SBS17b+SBS41	0.492348	SBS17b=0.01;SBS41=0.99
SBS11+SBS23	0.492318	SBS11=0.18;SBS23=0.82
SBS13+SBS41	0.492251	SBS13=0;SBS41=1
SBS28+SBS41	0.492251	SBS28=0;SBS41=1
SBS34+SBS41	0.492251	SBS34=0;SBS41=1
SBS41+SBS90	0.492251	SBS41=1;SBS90=0
SBS23+SBS52	0.492211	SBS23=0.93;SBS52=0.07
SBS11+SBS86	0.491783	SBS11=0.5;SBS86=0.5
SBS15+SBS91	0.491745	SBS15=0.93;SBS91=0.07
SBS31+SBS34	0.491297	SBS31=0.88;SBS34=0.12
SBS15+SBS59	0.491069	SBS15=0.95;SBS59=0.05
SBS23+SBS49	0.490942	SBS23=0.95;SBS49=0.05
SBS4+SBS31	0.490861	SBS4=0.27;SBS31=0.73
SBS7b+SBS51	0.490282	SBS7b=0.47;SBS51=0.53
SBS10d+SBS31	0.490147	SBS10d=0.12;SBS31=0.88
SBS10c+SBS85	0.490111	SBS10c=0.44;SBS85=0.56
SBS10a+SBS31	0.490086	SBS10a=0.08;SBS31=0.92
SBS15+SBS52	0.490025	SBS15=0.96;SBS52=0.04
SBS15+SBS45	0.4899	SBS15=0.95;SBS45=0.05
SBS20+SBS88	0.489777	SBS20=0.42;SBS88=0.58
SBS15+SBS49	0.489569	SBS15=0.98;SBS49=0.02
SBS15+SBS38	0.489456	SBS15=0.98;SBS38=0.02
SBS15+SBS48	0.489372	SBS15=0.99;SBS48=0.01
SBS31+SBS56	0.489281	SBS31=0.89;SBS56=0.11
SBS11+SBS18	0.489216	SBS11=0.5;SBS18=0.5
SBS24+SBS88	0.489129	SBS24=0.51;SBS88=0.49
SBS23+SBS48	0.488954	SBS23=0.99;SBS48=0.01
SBS7b+SBS20	0.488525	SBS7b=0.53;SBS20=0.47
SBS31+SBS53	0.488213	SBS31=0.87;SBS53=0.13
SBS35+SBS88	0.488194	SBS35=0.51;SBS88=0.49
SBS31+SBS90	0.487901	SBS31=0.89;SBS90=0.11
SBS35+SBS85	0.486917	SBS35=0.44;SBS85=0.56
SBS7b+SBS7d	0.486043	SBS7b=0.58;SBS7d=0.42
SBS10b+SBS16	0.48566	SBS10b=0.37;SBS16=0.63
SBS18+SBS85	0.485549	SBS18=0.39;SBS85=0.61
SBS11+SBS17a	0.485389	SBS11=0.7;SBS17a=0.3
SBS10c+SBS88	0.485	SBS10c=0.51;SBS88=0.49
SBS27+SBS31	0.484287	SBS27=0.1;SBS31=0.9
SBS17b+SBS31	0.484075	SBS17b=0.07;SBS31=0.93
SBS50+SBS85	0.483632	SBS50=0.38;SBS85=0.62
SBS7b+SBS31	0.483197	SBS7b=0.16;SBS31=0.84
SBS7b+SBS24	0.482997	SBS7b=0.44;SBS24=0.56
SBS11+SBS29	0.482103	SBS11=0.51;SBS29=0.49
SBS11+SBS20	0.481963	SBS11=0.56;SBS20=0.44
SBS7b+SBS86	0.481934	SBS7b=0.49;SBS86=0.51
SBS13+SBS31	0.4819	SBS13=0.06;SBS31=0.94
SBS7b+SBS7c	0.481785	SBS7b=0.56;SBS7c=0.44
SBS31+SBS91	0.480296	SBS31=0.94;SBS91=0.06
SBS22+SBS31	0.479955	SBS22=0.09;SBS31=0.91
SBS11+SBS43	0.479538	SBS11=0.61;SBS43=0.39
SBS31+SBS52	0.479207	SBS31=0.96;SBS52=0.04
SBS31+SBS59	0.478809	SBS31=0.96;SBS59=0.04
SBS29+SBS85	0.478726	SBS29=0.38;SBS85=0.62
SBS31+SBS45	0.478313	SBS31=0.95;SBS45=0.05
SBS31+SBS38	0.4782	SBS31=0.96;SBS38=0.04
SBS21+SBS88	0.478098	SBS21=0.4;SBS88=0.6
SBS31+SBS49	0.477931	SBS31=0.98;SBS49=0.02
SBS31+SBS48	0.477173	SBS31=0.99;SBS48=0.01
SBS85+SBS86	0.477072	SBS85=0.62;SBS86=0.38
SBS31+SBS35	0.477062	SBS31=1;SBS35=0
SBS7b+SBS18	0.47666	SBS7b=0.48;SBS18=0.52
SBS86+SBS88	0.476547	SBS86=0.46;SBS88=0.54
SBS11+SBS24	0.475686	SBS11=0.48;SBS24=0.52
SBS10c+SBS54	0.475607	SBS10c=0.59;SBS54=0.41
SBS18+SBS88	0.475205	SBS18=0.46;SBS88=0.54
SBS7a+SBS88	0.474238	SBS7a=0.29;SBS88=0.71
SBS7a+SBS85	0.472546	SBS7a=0.23;SBS85=0.77
SBS7b+SBS17a	0.472094	SBS7b=0.69;SBS17a=0.31
SBS10c+SBS16	0.471961	SBS10c=0.57;SBS16=0.43
SBS50+SBS54	0.471381	SBS50=0.53;SBS54=0.47
SBS7b+SBS29	0.471344	SBS7b=0.5;SBS29=0.5
SBS51+SBS88	0.47028	SBS51=0.47;SBS88=0.53
SBS4+SBS11	0.470189	SBS4=0.51;SBS11=0.49
SBS11+SBS33	0.46877	SBS11=0.68;SBS33=0.32
SBS51+SBS54	0.467762	SBS51=0.55;SBS54=0.45
SBS7b+SBS43	0.467747	SBS7b=0.59;SBS43=0.41
SBS29+SBS88	0.467547	SBS29=0.45;SBS88=0.55
SBS16+SBS85	0.467367	SBS16=0.36;SBS85=0.64
SBS7b+SBS10b	0.466048	SBS7b=0.64;SBS10b=0.36
SBS7d+SBS54	0.464785	SBS7d=0.44;SBS54=0.56
SBS8+SBS54	0.464733	SBS8=0.64;SBS54=0.36
SBS17a+SBS88	0.464625	SBS17a=0.26;SBS88=0.74
SBS10b+SBS21	0.464396	SBS10b=0.42;SBS21=0.58
SBS35+SBS54	0.464218	SBS35=0.58;SBS54=0.42
SBS4+SBS85	0.463446	SBS4=0.4;SBS85=0.6
SBS4+SBS88	0.463058	SBS4=0.48;SBS88=0.52
SBS7d+SBS88	0.46173	SBS7d=0.35;SBS88=0.65
SBS8+SBS10b	0.461254	SBS8=0.74;SBS10b=0.26
SBS16+SBS20	0.459967	SBS16=0.54;SBS20=0.46
SBS10b+SBS20	0.459947	SBS10b=0.4;SBS20=0.6
SBS17a+SBS85	0.459522	SBS17a=0.2;SBS85=0.8
SBS11+SBS55	0.459025	SBS11=0.69;SBS55=0.31
SBS8+SBS88	0.458308	SBS8=0.55;SBS88=0.45
SBS10b+SBS10c	0.458145	SBS10b=0.3;SBS10c=0.7
SBS16+SBS21	0.45807	SBS16=0.56;SBS21=0.44
SBS54+SBS86	0.457647	SBS54=0.47;SBS86=0.53
SBS11+SBS47	0.457484	SBS11=0.6;SBS47=0.4
SBS24+SBS54	0.457412	SBS24=0.57;SBS54=0.43
SBS7b+SBS33	0.45731	SBS7b=0.67;SBS33=0.33
SBS7c+SBS54	0.457267	SBS7c=0.45;SBS54=0.55
SBS43+SBS85	0.457041	SBS43=0.27;SBS85=0.73
SBS11+SBS28	0.456966	SBS11=0.76;SBS28=0.24
SBS11+SBS35	0.456921	SBS11=0.5;SBS35=0.5
SBS21+SBS85	0.455942	SBS21=0.3;SBS85=0.7
SBS10b+SBS51	0.455878	SBS10b=0.34;SBS51=0.66
SBS16+SBS50	0.455388	SBS16=0.5;SBS50=0.5
SBS33+SBS85	0.455298	SBS33=0.22;SBS85=0.78
SBS10c+SBS21	0.455237	SBS10c=0.62;SBS21=0.38
SBS4+SBS7b	0.455056	SBS4=0.52;SBS7b=0.48
SBS16+SBS54	0.454775	SBS16=0.53;SBS54=0.47
SBS7d+SBS10b	0.454534	SBS7d=0.55;SBS10b=0.45
SBS7d+SBS10c	0.454056	SBS7d=0.35;SBS10c=0.65
SBS10c+SBS51	0.453955	SBS10c=0.55;SBS51=0.45
SBS16+SBS51	0.453941	SBS16=0.48;SBS51=0.52
SBS10c+SBS86	0.453208	SBS10c=0.57;SBS86=0.43
SBS7d+SBS16	0.453202	SBS7d=0.41;SBS16=0.59
SBS18+SBS54	0.453111	SBS18=0.54;SBS54=0.46
SBS16+SBS24	0.452439	SBS16=0.46;SBS24=0.54
SBS10b+SBS35	0.452032	SBS10b=0.32;SBS35=0.68
SBS10c+SBS50	0.45176	SBS10c=0.57;SBS50=0.43
SBS10b+SBS24	0.451174	SBS10b=0.32;SBS24=0.68
SBS8+SBS85	0.451081	SBS8=0.45;SBS85=0.55
SBS43+SBS88	0.450967	SBS43=0.34;SBS88=0.66
SBS7c+SBS10b	0.450884	SBS7c=0.56;SBS10b=0.44
SBS16+SBS35	0.450804	SBS16=0.45;SBS35=0.55
SBS7c+SBS16	0.450611	SBS7c=0.42;SBS16=0.58
SBS11+SBS50	0.450474	SBS11=0.57;SBS50=0.43
SBS33+SBS88	0.450474	SBS33=0.28;SBS88=0.72
SBS55+SBS85	0.450082	SBS55=0.22;SBS85=0.78
SBS11+SBS14	0.450018	SBS11=0.7;SBS14=0.3
SBS11+SBS36	0.449752	SBS11=0.67;SBS36=0.33
SBS14+SBS85	0.448085	SBS14=0.22;SBS85=0.78
SBS20+SBS54	0.447742	SBS20=0.48;SBS54=0.52
SBS7b+SBS55	0.447001	SBS7b=0.68;SBS55=0.32
SBS36+SBS85	0.446451	SBS36=0.24;SBS85=0.76
SBS7b+SBS28	0.445894	SBS7b=0.75;SBS28=0.25
SBS7a+SBS54	0.445455	SBS7a=0.35;SBS54=0.65
SBS7b+SBS47	0.445447	SBS7b=0.59;SBS47=0.41
SBS47+SBS54	0.445101	SBS47=0.47;SBS54=0.53
SBS21+SBS51	0.445029	SBS21=0.42;SBS51=0.58
SBS28+SBS85	0.44427	SBS28=0.15;SBS85=0.85
SBS7b+SBS14	0.444054	SBS7b=0.67;SBS14=0.33
SBS16+SBS18	0.443889	SBS16=0.5;SBS18=0.5
SBS85+SBS88	0.441367	SBS85=0.6;SBS88=0.4
SBS7c+SBS10c	0.441318	SBS7c=0.35;SBS10c=0.65
SBS21+SBS50	0.441182	SBS21=0.45;SBS50=0.55
SBS7a+SBS10c	0.440496	SBS7a=0.26;SBS10c=0.74
SBS16+SBS86	0.440355	SBS16=0.51;SBS86=0.49
SBS11+SBS60	0.4399	SBS11=0.85;SBS60=0.15
SBS11+SBS90	0.439551	SBS11=0.78;SBS90=0.22
SBS47+SBS88	0.439248	SBS47=0.36;SBS88=0.64
SBS8+SBS21	0.438783	SBS8=0.67;SBS21=0.33
SBS11+SBS53	0.437659	SBS11=0.75;SBS53=0.25
SBS10b+SBS86	0.437589	SBS10b=0.37;SBS86=0.63
SBS11+SBS34	0.437556	SBS11=0.79;SBS34=0.21
SBS8+SBS16	0.437354	SBS8=0.61;SBS16=0.39
SBS7b+SBS36	0.437244	SBS7b=0.66;SBS36=0.34
SBS7b+SBS50	0.437226	SBS7b=0.56;SBS50=0.44
SBS7d+SBS85	0.437169	SBS7d=0.23;SBS85=0.77
SBS55+SBS88	0.436765	SBS55=0.27;SBS88=0.73
SBS7a+SBS16	0.436733	SBS7a=0.32;SBS16=0.68
SBS11+SBS22	0.43639	SBS11=0.71;SBS22=0.29
SBS10b+SBS50	0.436365	SBS10b=0.37;SBS50=0.63
SBS51+SBS85	0.436346	SBS51=0.32;SBS85=0.68
SBS7b+SBS11	0.43627	SBS7b=0.44;SBS11=0.56
SBS7b+SBS35	0.435851	SBS7b=0.51;SBS35=0.49
SBS7d+SBS20	0.435391	SBS7d=0.46;SBS20=0.54
SBS7d+SBS35	0.435255	SBS7d=0.36;SBS35=0.64
SBS60+SBS85	0.434929	SBS60=0.1;SBS85=0.9
SBS11+SBS56	0.434834	SBS11=0.81;SBS56=0.19
SBS21+SBS35	0.434772	SBS21=0.39;SBS35=0.61
SBS10d+SBS11	0.434129	SBS10d=0.2;SBS11=0.8
SBS14+SBS88	0.433677	SBS14=0.27;SBS88=0.73
SBS7d+SBS51	0.433653	SBS7d=0.39;SBS51=0.61
SBS7d+SBS24	0.43353	SBS7d=0.37;SBS24=0.63
SBS29+SBS54	0.433108	SBS29=0.51;SBS54=0.49
SBS11+SBS27	0.43309	SBS11=0.78;SBS27=0.22
SBS20+SBS50	0.432738	SBS20=0.46;SBS50=0.54
SBS36+SBS88	0.432524	SBS36=0.29;SBS88=0.71
SBS21+SBS54	0.432185	SBS21=0.46;SBS54=0.54
SBS20+SBS51	0.432069	SBS20=0.43;SBS51=0.57
[truncated: 1,005 more rows]

## Sheet: Table S5 Novel signature C(WES)
Table S5. Similarity between COSMIC signatures combinatory and novel signature C (WES).
combination	similarity	proportions
SBS1+SBS5	0.907752	SBS1=0.1;SBS5=0.9
SBS5+SBS6	0.894659	SBS5=0.85;SBS6=0.15
SBS5+SBS87	0.889249	SBS5=0.85;SBS87=0.15
SBS5+SBS15	0.881796	SBS5=0.89;SBS15=0.11
SBS5+SBS50	0.862862	SBS5=0.91;SBS50=0.09
SBS5+SBS51	0.862424	SBS5=0.91;SBS51=0.09
SBS5+SBS32	0.862011	SBS5=0.9;SBS32=0.1
SBS5+SBS94	0.860459	SBS5=0.86;SBS94=0.14
SBS5+SBS43	0.860264	SBS5=0.94;SBS43=0.06
SBS5+SBS58	0.85901	SBS5=0.91;SBS58=0.09
SBS5+SBS29	0.858413	SBS5=0.92;SBS29=0.08
SBS5+SBS46	0.857711	SBS5=0.9;SBS46=0.1
SBS5+SBS11	0.856788	SBS5=0.95;SBS11=0.05
SBS5+SBS7b	0.85657	SBS5=0.95;SBS7b=0.05
SBS5+SBS60	0.856091	SBS5=0.98;SBS60=0.02
SBS5+SBS30	0.855893	SBS5=0.94;SBS30=0.06
SBS5+SBS55	0.855885	SBS5=0.96;SBS55=0.04
SBS5+SBS54	0.855283	SBS5=0.96;SBS54=0.04
SBS5+SBS24	0.854409	SBS5=0.95;SBS24=0.05
SBS4+SBS5	0.854274	SBS4=0.06;SBS5=0.94
SBS5+SBS47	0.854197	SBS5=0.96;SBS47=0.04
SBS5+SBS25	0.854018	SBS5=0.91;SBS25=0.09
SBS5+SBS18	0.853958	SBS5=0.96;SBS18=0.04
SBS5+SBS20	0.853776	SBS5=0.97;SBS20=0.03
SBS5+SBS33	0.853681	SBS5=0.98;SBS33=0.02
SBS5+SBS38	0.853585	SBS5=0.98;SBS38=0.02
SBS5+SBS53	0.853581	SBS5=0.98;SBS53=0.02
SBS5+SBS45	0.85344	SBS5=0.98;SBS45=0.02
SBS5+SBS10b	0.853389	SBS5=0.98;SBS10b=0.02
SBS5+SBS89	0.853384	SBS5=0.92;SBS89=0.08
SBS5+SBS49	0.853	SBS5=0.99;SBS49=0.01
SBS5+SBS23	0.852673	SBS5=0.98;SBS23=0.02
SBS5+SBS44	0.852599	SBS5=0.96;SBS44=0.04
SBS5+SBS17a	0.852435	SBS5=0.99;SBS17a=0.01
SBS5+SBS7a	0.852384	SBS5=0.99;SBS7a=0.01
SBS5+SBS31	0.852188	SBS5=0.98;SBS31=0.02
SBS2+SBS5	0.852152	SBS2=0.01;SBS5=0.99
SBS5+SBS19	0.852106	SBS5=0.99;SBS19=0.01
SBS5+SBS35	0.851969	SBS5=0.98;SBS35=0.02
SBS3+SBS5	0.851909	SBS3=0.05;SBS5=0.95
SBS5+SBS86	0.851771	SBS5=0.99;SBS86=0.01
SBS5+SBS13	0.851748	SBS5=1;SBS13=0
SBS5+SBS8	0.851741	SBS5=0.99;SBS8=0.01
SBS5+SBS14	0.851724	SBS5=0.99;SBS14=0.01
SBS5+SBS48	0.851702	SBS5=1;SBS48=0
SBS5+SBS39	0.851663	SBS5=0.99;SBS39=0.01
SBS5+SBS21	0.851641	SBS5=1;SBS21=0
SBS5+SBS7c	0.851625	SBS5=1;SBS7c=0
SBS5+SBS7d	0.851625	SBS5=1;SBS7d=0
SBS5+SBS9	0.851625	SBS5=1;SBS9=0
SBS5+SBS10a	0.851625	SBS5=1;SBS10a=0
SBS5+SBS10c	0.851625	SBS5=1;SBS10c=0
SBS5+SBS10d	0.851625	SBS5=1;SBS10d=0
SBS5+SBS12	0.851625	SBS5=1;SBS12=0
SBS5+SBS16	0.851625	SBS5=1;SBS16=0
SBS5+SBS17b	0.851625	SBS5=1;SBS17b=0
SBS5+SBS22	0.851625	SBS5=1;SBS22=0
SBS5+SBS26	0.851625	SBS5=1;SBS26=0
SBS5+SBS27	0.851625	SBS5=1;SBS27=0
SBS5+SBS28	0.851625	SBS5=1;SBS28=0
SBS5+SBS34	0.851625	SBS5=1;SBS34=0
SBS5+SBS36	0.851625	SBS5=1;SBS36=0
SBS5+SBS37	0.851625	SBS5=1;SBS37=0
SBS5+SBS40	0.851625	SBS5=1;SBS40=0
SBS5+SBS41	0.851625	SBS5=1;SBS41=0
SBS5+SBS42	0.851625	SBS5=1;SBS42=0
SBS5+SBS52	0.851625	SBS5=1;SBS52=0
SBS5+SBS56	0.851625	SBS5=1;SBS56=0
SBS5+SBS57	0.851625	SBS5=1;SBS57=0
SBS5+SBS59	0.851625	SBS5=1;SBS59=0
SBS5+SBS84	0.851625	SBS5=1;SBS84=0
SBS5+SBS85	0.851625	SBS5=1;SBS85=0
SBS5+SBS88	0.851625	SBS5=1;SBS88=0
SBS5+SBS90	0.851625	SBS5=1;SBS90=0
SBS5+SBS91	0.851625	SBS5=1;SBS91=0
SBS5+SBS92	0.851625	SBS5=1;SBS92=0
SBS5+SBS93	0.851625	SBS5=1;SBS93=0
SBS6+SBS40	0.83713	SBS6=0.24;SBS40=0.76
SBS3+SBS6	0.830183	SBS3=0.77;SBS6=0.23
SBS1+SBS40	0.827686	SBS1=0.14;SBS40=0.86
SBS6+SBS92	0.823473	SBS6=0.28;SBS92=0.72
SBS1+SBS3	0.815748	SBS1=0.14;SBS3=0.86
SBS1+SBS92	0.803438	SBS1=0.17;SBS92=0.83
SBS40+SBS87	0.795189	SBS40=0.77;SBS87=0.23
SBS6+SBS46	0.794484	SBS6=0.4;SBS46=0.6
SBS87+SBS92	0.787624	SBS87=0.27;SBS92=0.73
SBS3+SBS87	0.783878	SBS3=0.78;SBS87=0.22
SBS15+SBS40	0.780027	SBS15=0.17;SBS40=0.83
SBS15+SBS92	0.779897	SBS15=0.21;SBS92=0.79
SBS6+SBS89	0.779164	SBS6=0.3;SBS89=0.7
SBS3+SBS15	0.77431	SBS3=0.83;SBS15=0.17
SBS6+SBS26	0.77418	SBS6=0.46;SBS26=0.54
SBS6+SBS12	0.771735	SBS6=0.46;SBS12=0.54
SBS6+SBS58	0.771421	SBS6=0.45;SBS58=0.55
SBS32+SBS92	0.766421	SBS32=0.28;SBS92=0.72
SBS40+SBS54	0.762284	SBS40=0.84;SBS54=0.16
SBS3+SBS32	0.761873	SBS3=0.77;SBS32=0.23
SBS46+SBS92	0.758228	SBS46=0.32;SBS92=0.68
SBS40+SBS46	0.75723	SBS40=0.72;SBS46=0.28
SBS6+SBS25	0.756553	SBS6=0.3;SBS25=0.7
SBS32+SBS46	0.755619	SBS32=0.44;SBS46=0.56
SBS3+SBS58	0.754944	SBS3=0.76;SBS58=0.24
SBS26+SBS40	0.754507	SBS26=0.23;SBS40=0.77
SBS26+SBS32	0.753674	SBS26=0.5;SBS32=0.5
SBS3+SBS92	0.751815	SBS3=0.55;SBS92=0.45
SBS40+SBS92	0.75127	SBS40=0.56;SBS92=0.44
SBS3+SBS30	0.750928	SBS3=0.81;SBS30=0.19
SBS3+SBS54	0.749809	SBS3=0.84;SBS54=0.16
SBS6+SBS37	0.74968	SBS6=0.42;SBS37=0.58
SBS32+SBS40	0.74956	SBS32=0.22;SBS40=0.78
SBS1+SBS89	0.745885	SBS1=0.17;SBS89=0.83
SBS50+SBS92	0.744939	SBS50=0.21;SBS92=0.79
SBS26+SBS30	0.744602	SBS26=0.55;SBS30=0.45
SBS46+SBS89	0.7442	SBS46=0.38;SBS89=0.62
SBS51+SBS92	0.744177	SBS51=0.22;SBS92=0.78
SBS3+SBS46	0.742964	SBS3=0.74;SBS46=0.26
SBS89+SBS92	0.742307	SBS89=0.41;SBS92=0.59
SBS40+SBS44	0.741278	SBS40=0.78;SBS44=0.22
SBS30+SBS92	0.741135	SBS30=0.21;SBS92=0.79
SBS44+SBS92	0.741059	SBS44=0.26;SBS92=0.74
SBS6+SBS94	0.738841	SBS6=0.34;SBS94=0.66
SBS92+SBS94	0.738504	SBS92=0.65;SBS94=0.35
SBS58+SBS92	0.738205	SBS58=0.25;SBS92=0.75
SBS12+SBS32	0.737956	SBS12=0.5;SBS32=0.5
SBS40+SBS58	0.737876	SBS40=0.79;SBS58=0.21
SBS3+SBS26	0.737733	SBS3=0.79;SBS26=0.21
SBS12+SBS40	0.737666	SBS12=0.2;SBS40=0.8
SBS54+SBS92	0.737548	SBS54=0.17;SBS92=0.83
SBS3+SBS11	0.736943	SBS3=0.86;SBS11=0.14
SBS11+SBS92	0.736704	SBS11=0.16;SBS92=0.84
SBS25+SBS92	0.736323	SBS25=0.39;SBS92=0.61
SBS1+SBS46	0.734316	SBS1=0.25;SBS46=0.75
SBS43+SBS92	0.73331	SBS43=0.14;SBS92=0.86
SBS15+SBS89	0.732057	SBS15=0.23;SBS89=0.77
SBS46+SBS58	0.73201	SBS46=0.55;SBS58=0.45
SBS3+SBS44	0.731688	SBS3=0.79;SBS44=0.21
SBS25+SBS40	0.731628	SBS25=0.33;SBS40=0.67
SBS46+SBS87	0.731531	SBS46=0.61;SBS87=0.39
SBS30+SBS40	0.729833	SBS30=0.16;SBS40=0.84
SBS11+SBS40	0.729273	SBS11=0.13;SBS40=0.87
SBS26+SBS89	0.728118	SBS26=0.32;SBS89=0.68
SBS39+SBS92	0.727815	SBS39=0.29;SBS92=0.71
SBS6+SBS54	0.727641	SBS6=0.58;SBS54=0.42
SBS25+SBS32	0.727289	SBS25=0.67;SBS32=0.33
SBS15+SBS58	0.727156	SBS15=0.36;SBS58=0.64
SBS87+SBS89	0.727137	SBS87=0.29;SBS89=0.71
SBS32+SBS54	0.726538	SBS32=0.62;SBS54=0.38
SBS15+SBS46	0.725833	SBS15=0.32;SBS46=0.68
SBS3+SBS7b	0.724351	SBS3=0.88;SBS7b=0.12
SBS30+SBS46	0.724107	SBS30=0.38;SBS46=0.62
SBS10b+SBS92	0.724089	SBS10b=0.08;SBS92=0.92
SBS12+SBS30	0.723552	SBS12=0.55;SBS30=0.45
SBS58+SBS94	0.723314	SBS58=0.39;SBS94=0.61
SBS29+SBS92	0.722688	SBS29=0.17;SBS92=0.83
SBS25+SBS30	0.722567	SBS25=0.72;SBS30=0.28
SBS6+SBS39	0.721743	SBS6=0.38;SBS39=0.62
SBS55+SBS92	0.721695	SBS55=0.1;SBS92=0.9
SBS24+SBS92	0.721491	SBS24=0.18;SBS92=0.82
SBS33+SBS40	0.721409	SBS33=0.08;SBS40=0.92
SBS32+SBS37	0.720892	SBS32=0.47;SBS37=0.53
SBS1+SBS58	0.720374	SBS1=0.28;SBS58=0.72
SBS3+SBS12	0.72037	SBS3=0.82;SBS12=0.18
SBS7b+SBS40	0.719521	SBS7b=0.1;SBS40=0.9
SBS11+SBS46	0.718634	SBS11=0.32;SBS46=0.68
SBS58+SBS87	0.718017	SBS58=0.56;SBS87=0.44
SBS23+SBS40	0.717949	SBS23=0.1;SBS40=0.9
SBS3+SBS10b	0.717224	SBS3=0.93;SBS10b=0.07
SBS7b+SBS92	0.717123	SBS7b=0.11;SBS92=0.89
SBS21+SBS40	0.717045	SBS21=0.09;SBS40=0.91
SBS3+SBS7a	0.717007	SBS3=0.92;SBS7a=0.08
SBS33+SBS92	0.716732	SBS33=0.09;SBS92=0.91
SBS84+SBS92	0.716031	SBS84=0.13;SBS92=0.87
SBS7a+SBS92	0.715672	SBS7a=0.08;SBS92=0.92
SBS42+SBS92	0.715596	SBS42=0.16;SBS92=0.84
SBS26+SBS94	0.71534	SBS26=0.37;SBS94=0.63
SBS37+SBS40	0.715201	SBS37=0.17;SBS40=0.83
SBS18+SBS92	0.714711	SBS18=0.14;SBS92=0.86
SBS3+SBS40	0.714436	SBS3=0.46;SBS40=0.54
SBS54+SBS94	0.714354	SBS54=0.27;SBS94=0.73
SBS6+SBS50	0.713913	SBS6=0.54;SBS50=0.46
SBS11+SBS25	0.712926	SBS11=0.23;SBS25=0.77
SBS47+SBS92	0.712891	SBS47=0.11;SBS92=0.89
SBS57+SBS92	0.71272	SBS57=0.12;SBS92=0.88
SBS60+SBS92	0.712607	SBS60=0.04;SBS92=0.96
SBS20+SBS92	0.712385	SBS20=0.1;SBS92=0.9
SBS40+SBS94	0.712298	SBS40=0.78;SBS94=0.22
SBS32+SBS94	0.71205	SBS32=0.37;SBS94=0.63
SBS6+SBS16	0.711746	SBS6=0.59;SBS16=0.41
SBS9+SBS92	0.711617	SBS9=0.18;SBS92=0.82
SBS86+SBS92	0.711569	SBS86=0.12;SBS92=0.88
SBS10b+SBS40	0.711302	SBS10b=0.05;SBS40=0.95
SBS2+SBS3	0.711068	SBS2=0.05;SBS3=0.95
SBS40+SBS89	0.710919	SBS40=0.74;SBS89=0.26
SBS23+SBS92	0.710801	SBS23=0.09;SBS92=0.91
SBS25+SBS46	0.710653	SBS25=0.61;SBS46=0.39
SBS3+SBS25	0.710577	SBS3=0.71;SBS25=0.29
SBS30+SBS54	0.71051	SBS30=0.57;SBS54=0.43
SBS46+SBS94	0.710493	SBS46=0.44;SBS94=0.56
SBS40+SBS51	0.710468	SBS40=0.89;SBS51=0.11
SBS17a+SBS92	0.710428	SBS17a=0.05;SBS92=0.95
SBS3+SBS23	0.710361	SBS3=0.9;SBS23=0.1
SBS3+SBS33	0.710299	SBS3=0.92;SBS33=0.08
SBS40+SBS43	0.710112	SBS40=0.92;SBS43=0.08
SBS2+SBS92	0.709914	SBS2=0.04;SBS92=0.96
SBS54+SBS89	0.70983	SBS54=0.22;SBS89=0.78
SBS26+SBS92	0.709629	SBS26=0.14;SBS92=0.86
SBS25+SBS58	0.709416	SBS25=0.66;SBS58=0.34
SBS12+SBS89	0.709163	SBS12=0.31;SBS89=0.69
SBS54+SBS58	0.708696	SBS54=0.36;SBS58=0.64
SBS19+SBS40	0.708216	SBS19=0.07;SBS40=0.93
SBS3+SBS51	0.707869	SBS3=0.87;SBS51=0.13
SBS11+SBS26	0.707851	SBS11=0.38;SBS26=0.62
SBS8+SBS92	0.707839	SBS8=0.14;SBS92=0.86
SBS3+SBS50	0.707524	SBS3=0.88;SBS50=0.12
SBS31+SBS40	0.707444	SBS31=0.1;SBS40=0.9
SBS4+SBS92	0.70736	SBS4=0.12;SBS92=0.88
SBS16+SBS40	0.707255	SBS16=0.08;SBS40=0.92
SBS15+SBS25	0.706588	SBS15=0.22;SBS25=0.78
SBS30+SBS37	0.706549	SBS30=0.41;SBS37=0.59
SBS26+SBS87	0.706418	SBS26=0.55;SBS87=0.45
SBS40+SBS42	0.706263	SBS40=0.89;SBS42=0.11
SBS3+SBS37	0.705836	SBS3=0.83;SBS37=0.17
SBS3+SBS19	0.705826	SBS3=0.91;SBS19=0.09
SBS40+SBS55	0.705595	SBS40=0.95;SBS55=0.05
SBS41+SBS92	0.705516	SBS41=0.1;SBS92=0.9
SBS37+SBS92	0.705342	SBS37=0.12;SBS92=0.88
SBS40+SBS84	0.705255	SBS40=0.92;SBS84=0.08
SBS40+SBS50	0.704924	SBS40=0.91;SBS50=0.09
SBS10c+SBS92	0.704479	SBS10c=0.07;SBS92=0.93
SBS20+SBS40	0.704206	SBS20=0.06;SBS40=0.94
SBS3+SBS16	0.704065	SBS3=0.91;SBS16=0.09
SBS32+SBS87	0.703935	SBS32=0.55;SBS87=0.45
SBS19+SBS92	0.703855	SBS19=0.05;SBS92=0.95
SBS21+SBS92	0.703579	SBS21=0.05;SBS92=0.95
SBS30+SBS94	0.703435	SBS30=0.32;SBS94=0.68
SBS53+SBS92	0.703423	SBS53=0.04;SBS92=0.96
SBS12+SBS92	0.703382	SBS12=0.08;SBS92=0.92
SBS85+SBS92	0.70317	SBS85=0.06;SBS92=0.94
SBS28+SBS92	0.703098	SBS28=0.02;SBS92=0.98
SBS40+SBS60	0.703081	SBS40=0.98;SBS60=0.02
SBS7d+SBS92	0.702896	SBS7d=0.04;SBS92=0.96
SBS14+SBS92	0.702764	SBS14=0.04;SBS92=0.96
SBS35+SBS92	0.702678	SBS35=0.06;SBS92=0.94
SBS31+SBS92	0.702652	SBS31=0.06;SBS92=0.94
SBS38+SBS92	0.701879	SBS38=0.02;SBS92=0.98
SBS6+SBS32	0.7018	SBS6=0.47;SBS32=0.53
SBS49+SBS92	0.701748	SBS49=0.01;SBS92=0.99
SBS36+SBS92	0.701672	SBS36=0.03;SBS92=0.97
SBS30+SBS89	0.70154	SBS30=0.27;SBS89=0.73
SBS45+SBS92	0.70151	SBS45=0.02;SBS92=0.98
SBS1+SBS25	0.701326	SBS1=0.16;SBS25=0.84
SBS92+SBS93	0.701299	SBS92=0.96;SBS93=0.04
SBS59+SBS92	0.701271	SBS59=0.01;SBS92=0.99
SBS17a+SBS40	0.701216	SBS17a=0.03;SBS40=0.97
SBS27+SBS92	0.701114	SBS27=0.01;SBS92=0.99
SBS17b+SBS92	0.701104	SBS17b=0.01;SBS92=0.99
SBS7c+SBS92	0.701035	SBS7c=0.01;SBS92=0.99
SBS48+SBS92	0.700971	SBS48=0;SBS92=1
SBS6+SBS51	0.700872	SBS6=0.54;SBS51=0.46
SBS7d+SBS40	0.700848	SBS7d=0.04;SBS40=0.96
SBS34+SBS92	0.700837	SBS34=0;SBS92=1
SBS10a+SBS92	0.700828	SBS10a=0;SBS92=1
SBS88+SBS92	0.700828	SBS88=0;SBS92=1
SBS10d+SBS92	0.700828	SBS10d=0;SBS92=1
SBS13+SBS92	0.700828	SBS13=0;SBS92=1
SBS16+SBS92	0.700828	SBS16=0;SBS92=1
SBS22+SBS92	0.700828	SBS22=0;SBS92=1
SBS52+SBS92	0.700828	SBS52=0;SBS92=1
SBS56+SBS92	0.700828	SBS56=0;SBS92=1
SBS90+SBS92	0.700828	SBS90=0;SBS92=1
SBS91+SBS92	0.700828	SBS91=0;SBS92=1
SBS7a+SBS40	0.700386	SBS7a=0.03;SBS40=0.97
SBS40+SBS57	0.69972	SBS40=0.95;SBS57=0.05
SBS40+SBS47	0.698739	SBS40=0.97;SBS47=0.03
SBS24+SBS40	0.698597	SBS24=0.05;SBS40=0.95
SBS25+SBS87	0.698429	SBS25=0.72;SBS87=0.28
SBS3+SBS94	0.698399	SBS3=0.81;SBS94=0.19
SBS1+SBS26	0.698383	SBS1=0.29;SBS26=0.71
SBS40+SBS85	0.698373	SBS40=0.96;SBS85=0.04
SBS3+SBS21	0.698364	SBS3=0.94;SBS21=0.06
SBS27+SBS40	0.697983	SBS27=0.02;SBS40=0.98
SBS39+SBS40	0.697819	SBS39=0.06;SBS40=0.94
SBS6+SBS31	0.697653	SBS6=0.54;SBS31=0.46
SBS40+SBS88	0.697637	SBS40=0.98;SBS88=0.02
SBS40+SBS53	0.697452	SBS40=0.99;SBS53=0.01
SBS3+SBS42	0.697451	SBS3=0.9;SBS42=0.1
SBS29+SBS40	0.69732	SBS29=0.02;SBS40=0.98
SBS2+SBS40	0.697091	SBS2=0;SBS40=1
SBS40+SBS49	0.697079	SBS40=1;SBS49=0
SBS6+SBS8	0.697039	SBS6=0.46;SBS8=0.54
SBS4+SBS40	0.696971	SBS4=0;SBS40=1
SBS7c+SBS40	0.696971	SBS7c=0;SBS40=1
SBS8+SBS40	0.696971	SBS8=0;SBS40=1
SBS9+SBS40	0.696971	SBS9=0;SBS40=1
SBS10a+SBS40	0.696971	SBS10a=0;SBS40=1
SBS10c+SBS40	0.696971	SBS10c=0;SBS40=1
SBS10d+SBS40	0.696971	SBS10d=0;SBS40=1
SBS13+SBS40	0.696971	SBS13=0;SBS40=1
SBS14+SBS40	0.696971	SBS14=0;SBS40=1
SBS17b+SBS40	0.696971	SBS17b=0;SBS40=1
SBS18+SBS40	0.696971	SBS18=0;SBS40=1
SBS22+SBS40	0.696971	SBS22=0;SBS40=1
SBS28+SBS40	0.696971	SBS28=0;SBS40=1
SBS34+SBS40	0.696971	SBS34=0;SBS40=1
SBS35+SBS40	0.696971	SBS35=0;SBS40=1
SBS36+SBS40	0.696971	SBS36=0;SBS40=1
SBS38+SBS40	0.696971	SBS38=0;SBS40=1
SBS40+SBS41	0.696971	SBS40=1;SBS41=0
SBS40+SBS45	0.696971	SBS40=1;SBS45=0
SBS40+SBS48	0.696971	SBS40=1;SBS48=0
SBS40+SBS52	0.696971	SBS40=1;SBS52=0
SBS40+SBS56	0.696971	SBS40=1;SBS56=0
SBS40+SBS59	0.696971	SBS40=1;SBS59=0
SBS40+SBS86	0.696971	SBS40=1;SBS86=0
SBS40+SBS90	0.696971	SBS40=1;SBS90=0
SBS40+SBS91	0.696971	SBS40=1;SBS91=0
SBS40+SBS93	0.696971	SBS40=1;SBS93=0
SBS3+SBS57	0.696738	SBS3=0.92;SBS57=0.08
SBS26+SBS58	0.696712	SBS26=0.48;SBS58=0.52
SBS44+SBS46	0.696304	SBS44=0.44;SBS46=0.56
SBS30+SBS87	0.696151	SBS30=0.49;SBS87=0.51
SBS44+SBS58	0.696083	SBS44=0.49;SBS58=0.51
SBS3+SBS89	0.695855	SBS3=0.79;SBS89=0.21
SBS3+SBS84	0.695497	SBS3=0.93;SBS84=0.07
SBS58+SBS89	0.695413	SBS58=0.33;SBS89=0.67
SBS3+SBS31	0.695247	SBS3=0.92;SBS31=0.08
SBS6+SBS7b	0.695227	SBS6=0.63;SBS7b=0.37
SBS3+SBS47	0.69517	SBS3=0.94;SBS47=0.06
SBS7b+SBS89	0.69459	SBS7b=0.19;SBS89=0.81
SBS3+SBS43	0.694148	SBS3=0.95;SBS43=0.05
SBS15+SBS26	0.693827	SBS15=0.37;SBS26=0.63
SBS7b+SBS25	0.693518	SBS7b=0.2;SBS25=0.8
SBS3+SBS55	0.693423	SBS3=0.96;SBS55=0.04
SBS12+SBS87	0.693096	SBS12=0.54;SBS87=0.46
SBS3+SBS88	0.692868	SBS3=0.95;SBS88=0.05
SBS3+SBS24	0.692765	SBS3=0.93;SBS24=0.07
SBS3+SBS20	0.692484	SBS3=0.95;SBS20=0.05
SBS3+SBS7d	0.692303	SBS3=0.96;SBS7d=0.04
SBS3+SBS29	0.692032	SBS3=0.94;SBS29=0.06
SBS3+SBS10c	0.691951	SBS3=0.95;SBS10c=0.05
SBS3+SBS18	0.691809	SBS3=0.94;SBS18=0.06
SBS6+SBS9	0.691699	SBS6=0.45;SBS9=0.55
SBS6+SBS30	0.691369	SBS6=0.54;SBS30=0.46
SBS3+SBS9	0.691354	SBS3=0.92;SBS9=0.08
SBS3+SBS60	0.691314	SBS3=0.98;SBS60=0.02
SBS1+SBS12	0.691304	SBS1=0.3;SBS12=0.7
SBS3+SBS85	0.691106	SBS3=0.95;SBS85=0.05
SBS12+SBS94	0.690877	SBS12=0.35;SBS94=0.65
SBS11+SBS89	0.690753	SBS11=0.21;SBS89=0.79
SBS32+SBS89	0.690351	SBS32=0.31;SBS89=0.69
SBS4+SBS6	0.690292	SBS4=0.5;SBS6=0.5
SBS3+SBS17a	0.689908	SBS3=0.98;SBS17a=0.02
SBS11+SBS12	0.689842	SBS11=0.38;SBS12=0.62
SBS3+SBS41	0.689363	SBS3=0.97;SBS41=0.03
SBS3+SBS48	0.688904	SBS3=1;SBS48=0
SBS44+SBS87	0.688724	SBS44=0.56;SBS87=0.44
SBS3+SBS49	0.68872	SBS3=1;SBS49=0
SBS3+SBS93	0.688707	SBS3=0.98;SBS93=0.02
SBS3+SBS53	0.688656	SBS3=1;SBS53=0
SBS3+SBS91	0.688638	SBS3=1;SBS91=0
SBS3+SBS27	0.688636	SBS3=1;SBS27=0
SBS3+SBS14	0.688626	SBS3=1;SBS14=0
SBS3+SBS4	0.688609	SBS3=1;SBS4=0
SBS3+SBS7c	0.688609	SBS3=1;SBS7c=0
SBS3+SBS8	0.688609	SBS3=1;SBS8=0
SBS3+SBS10a	0.688609	SBS3=1;SBS10a=0
SBS3+SBS10d	0.688609	SBS3=1;SBS10d=0
SBS3+SBS13	0.688609	SBS3=1;SBS13=0
SBS3+SBS17b	0.688609	SBS3=1;SBS17b=0
SBS3+SBS22	0.688609	SBS3=1;SBS22=0
SBS3+SBS28	0.688609	SBS3=1;SBS28=0
SBS3+SBS34	0.688609	SBS3=1;SBS34=0
SBS3+SBS35	0.688609	SBS3=1;SBS35=0
SBS3+SBS36	0.688609	SBS3=1;SBS36=0
SBS3+SBS38	0.688609	SBS3=1;SBS38=0
SBS3+SBS39	0.688609	SBS3=1;SBS39=0
SBS3+SBS45	0.688609	SBS3=1;SBS45=0
SBS3+SBS52	0.688609	SBS3=1;SBS52=0
SBS3+SBS56	0.688609	SBS3=1;SBS56=0
SBS3+SBS59	0.688609	SBS3=1;SBS59=0
SBS3+SBS86	0.688609	SBS3=1;SBS86=0
SBS3+SBS90	0.688609	SBS3=1;SBS90=0
SBS25+SBS44	0.688007	SBS25=0.68;SBS44=0.32
SBS37+SBS89	0.687167	SBS37=0.33;SBS89=0.67
SBS12+SBS15	0.686814	SBS12=0.62;SBS15=0.38
SBS32+SBS39	0.68646	SBS32=0.42;SBS39=0.58
SBS7b+SBS46	0.686081	SBS7b=0.28;SBS46=0.72
SBS25+SBS54	0.68562	SBS25=0.79;SBS54=0.21
SBS44+SBS89	0.68502	SBS44=0.31;SBS89=0.69
SBS87+SBS94	0.684965	SBS87=0.32;SBS94=0.68
SBS1+SBS94	0.684767	SBS1=0.18;SBS94=0.82
SBS1+SBS30	0.684557	SBS1=0.33;SBS30=0.67
SBS1+SBS32	0.684433	SBS1=0.28;SBS32=0.72
SBS23+SBS46	0.684091	SBS23=0.28;SBS46=0.72
SBS25+SBS94	0.684082	SBS25=0.56;SBS94=0.44
SBS25+SBS26	0.683848	SBS25=0.69;SBS26=0.31
SBS42+SBS46	0.682841	SBS42=0.38;SBS46=0.62
SBS7b+SBS26	0.682713	SBS7b=0.35;SBS26=0.65
SBS23+SBS25	0.682594	SBS23=0.19;SBS25=0.81
SBS25+SBS50	0.681636	SBS25=0.76;SBS50=0.24
SBS32+SBS58	0.680924	SBS32=0.48;SBS58=0.52
SBS16+SBS32	0.679721	SBS16=0.36;SBS32=0.64
SBS15+SBS32	0.679619	SBS15=0.36;SBS32=0.64
SBS6+SBS93	0.679163	SBS6=0.47;SBS93=0.53
SBS6+SBS85	0.678854	SBS6=0.57;SBS85=0.43
SBS12+SBS58	0.678693	SBS12=0.46;SBS58=0.54
SBS11+SBS87	0.678062	SBS11=0.42;SBS87=0.58
SBS30+SBS58	0.67778	SBS30=0.42;SBS58=0.58
SBS30+SBS39	0.677322	SBS30=0.37;SBS39=0.63
SBS46+SBS50	0.677154	SBS46=0.66;SBS50=0.34
SBS6+SBS11	0.675991	SBS6=0.62;SBS11=0.38
SBS39+SBS46	0.675724	SBS39=0.5;SBS46=0.5
SBS23+SBS89	0.675398	SBS23=0.18;SBS89=0.82
SBS37+SBS94	0.675389	SBS37=0.38;SBS94=0.62
SBS89+SBS94	0.674397	SBS89=0.57;SBS94=0.43
SBS11+SBS94	0.673966	SBS11=0.24;SBS94=0.76
SBS6+SBS57	0.673682	SBS6=0.59;SBS57=0.41
SBS7b+SBS44	0.672687	SBS7b=0.34;SBS44=0.66
SBS23+SBS26	0.672455	SBS23=0.35;SBS26=0.65
SBS11+SBS37	0.672139	SBS11=0.35;SBS37=0.65
SBS44+SBS94	0.672132	SBS44=0.36;SBS94=0.64
SBS19+SBS46	0.671957	SBS19=0.27;SBS46=0.73
SBS39+SBS58	0.671438	SBS39=0.55;SBS58=0.45
SBS42+SBS58	0.669815	SBS42=0.43;SBS58=0.57
SBS19+SBS25	0.669625	SBS19=0.18;SBS25=0.82
SBS12+SBS25	0.669275	SBS12=0.28;SBS25=0.72
SBS11+SBS54	0.66917	SBS11=0.5;SBS54=0.5
SBS44+SBS50	0.668564	SBS44=0.59;SBS50=0.41
SBS15+SBS94	0.668532	SBS15=0.24;SBS94=0.76
SBS15+SBS37	0.668114	SBS15=0.34;SBS37=0.66
SBS19+SBS89	0.66753	SBS19=0.17;SBS89=0.83
SBS26+SBS50	0.666626	SBS26=0.58;SBS50=0.42
SBS6+SBS33	0.666236	SBS6=0.72;SBS33=0.28
SBS54+SBS87	0.665955	SBS54=0.42;SBS87=0.58
SBS6+SBS88	0.665821	SBS6=0.65;SBS88=0.35
SBS1+SBS11	0.665062	SBS1=0.4;SBS11=0.6
SBS1+SBS37	0.664182	SBS1=0.26;SBS37=0.74
SBS46+SBS84	0.663797	SBS46=0.7;SBS84=0.3
SBS25+SBS37	0.663393	SBS25=0.69;SBS37=0.31
SBS37+SBS87	0.663277	SBS37=0.58;SBS87=0.42
SBS9+SBS32	0.662915	SBS9=0.5;SBS32=0.5
SBS31+SBS46	0.662731	SBS31=0.34;SBS46=0.66
SBS19+SBS26	0.661766	SBS19=0.33;SBS26=0.67
SBS7a+SBS89	0.661538	SBS7a=0.12;SBS89=0.88
SBS26+SBS42	0.661368	SBS26=0.55;SBS42=0.45
SBS6+SBS35	0.660619	SBS6=0.57;SBS35=0.43
SBS23+SBS58	0.660522	SBS23=0.31;SBS58=0.69
SBS7b+SBS12	0.660475	SBS7b=0.35;SBS12=0.65
SBS6+SBS41	0.660458	SBS6=0.56;SBS41=0.44
SBS24+SBS46	0.660043	SBS24=0.36;SBS46=0.64
SBS6+SBS29	0.65998	SBS6=0.59;SBS29=0.41
SBS25+SBS89	0.659551	SBS25=0.49;SBS89=0.51
SBS6+SBS47	0.658801	SBS6=0.66;SBS47=0.34
SBS6+SBS21	0.658717	SBS6=0.69;SBS21=0.31
SBS6+SBS7a	0.65859	SBS6=0.75;SBS7a=0.25
SBS6+SBS18	0.658528	SBS6=0.6;SBS18=0.4
SBS32+SBS93	0.658416	SBS32=0.51;SBS93=0.49
SBS16+SBS30	0.658107	SBS16=0.41;SBS30=0.59
SBS25+SBS84	0.657687	SBS25=0.81;SBS84=0.19
SBS7a+SBS25	0.657617	SBS7a=0.12;SBS25=0.88
SBS7b+SBS94	0.657163	SBS7b=0.21;SBS94=0.79
SBS15+SBS30	0.656361	SBS15=0.41;SBS30=0.59
SBS16+SBS89	0.656075	SBS16=0.17;SBS89=0.83
SBS42+SBS87	0.655741	SBS42=0.5;SBS87=0.5
SBS29+SBS46	0.655629	SBS29=0.33;SBS46=0.67
SBS21+SBS89	0.65509	SBS21=0.14;SBS89=0.86
SBS6+SBS43	0.654953	SBS6=0.7;SBS43=0.3
SBS12+SBS23	0.654925	SBS12=0.65;SBS23=0.35
SBS31+SBS89	0.654507	SBS31=0.21;SBS89=0.79
SBS25+SBS42	0.654001	SBS25=0.76;SBS42=0.24
SBS1+SBS44	0.653899	SBS1=0.27;SBS44=0.73
SBS32+SBS51	0.653519	SBS32=0.6;SBS51=0.4
SBS15+SBS54	0.653271	SBS15=0.5;SBS54=0.5
SBS25+SBS31	0.652798	SBS25=0.78;SBS31=0.22
SBS25+SBS39	0.652495	SBS25=0.66;SBS39=0.34
SBS6+SBS10c	0.651834	SBS6=0.63;SBS10c=0.37
SBS32+SBS44	0.651654	SBS32=0.51;SBS44=0.49
SBS24+SBS58	0.651378	SBS24=0.4;SBS58=0.6
SBS26+SBS44	0.650856	SBS26=0.49;SBS44=0.51
SBS39+SBS44	0.650548	SBS39=0.56;SBS44=0.44
SBS46+SBS51	0.650278	SBS46=0.67;SBS51=0.33
SBS10b+SBS89	0.650219	SBS10b=0.09;SBS89=0.91
SBS33+SBS89	0.650199	SBS33=0.11;SBS89=0.89
SBS30+SBS51	0.649615	SBS30=0.53;SBS51=0.47
SBS42+SBS89	0.64951	SBS42=0.22;SBS89=0.78
SBS37+SBS58	0.649467	SBS37=0.48;SBS58=0.52
SBS26+SBS31	0.649423	SBS26=0.57;SBS31=0.43
SBS6+SBS19	0.649057	SBS6=0.69;SBS19=0.31
SBS1+SBS54	0.649019	SBS1=0.4;SBS54=0.6
SBS33+SBS94	0.648841	SBS33=0.16;SBS94=0.84
SBS32+SBS88	0.648813	SBS32=0.68;SBS88=0.32
SBS30+SBS44	0.648656	SBS30=0.44;SBS44=0.56
SBS6+SBS24	0.648586	SBS6=0.58;SBS24=0.42
SBS4+SBS46	0.64857	SBS4=0.36;SBS46=0.64
SBS15+SBS39	0.64844	SBS15=0.3;SBS39=0.7
SBS57+SBS89	0.648015	SBS57=0.18;SBS89=0.82
SBS1+SBS39	0.647648	SBS1=0.22;SBS39=0.78
SBS23+SBS94	0.64761	SBS23=0.2;SBS94=0.8
SBS26+SBS39	0.647213	SBS26=0.43;SBS39=0.57
SBS31+SBS58	0.646999	SBS31=0.38;SBS58=0.62
SBS37+SBS44	0.646637	SBS37=0.51;SBS44=0.49
SBS51+SBS94	0.646468	SBS51=0.27;SBS94=0.73
SBS1+SBS42	0.646425	SBS1=0.32;SBS42=0.68
SBS25+SBS51	0.646131	SBS25=0.79;SBS51=0.21
SBS11+SBS39	0.645467	SBS11=0.3;SBS39=0.7
SBS16+SBS25	0.645281	SBS16=0.16;SBS25=0.84
SBS12+SBS44	0.645212	SBS12=0.47;SBS44=0.53
SBS32+SBS41	0.64508	SBS32=0.59;SBS41=0.41
SBS29+SBS58	0.64503	SBS29=0.37;SBS58=0.63
SBS24+SBS25	0.644711	SBS24=0.21;SBS25=0.79
SBS7b+SBS37	0.644043	SBS7b=0.32;SBS37=0.68
SBS18+SBS46	0.643895	SBS18=0.3;SBS46=0.7
SBS26+SBS51	0.643674	SBS26=0.58;SBS51=0.42
SBS12+SBS42	0.643557	SBS12=0.54;SBS42=0.46
SBS25+SBS33	0.643556	SBS25=0.89;SBS33=0.11
SBS7b+SBS54	0.643527	SBS7b=0.47;SBS54=0.53
SBS8+SBS30	0.643449	SBS8=0.55;SBS30=0.45
SBS9+SBS89	0.643437	SBS9=0.25;SBS89=0.75
SBS19+SBS94	0.643435	SBS19=0.19;SBS94=0.81
SBS7a+SBS46	0.643374	SBS7a=0.18;SBS46=0.82
SBS50+SBS89	0.643183	SBS50=0.18;SBS89=0.82
SBS84+SBS89	0.642933	SBS84=0.15;SBS89=0.85
SBS8+SBS46	0.642434	SBS8=0.39;SBS46=0.61
SBS11+SBS58	0.642321	SBS11=0.32;SBS58=0.68
SBS6+SBS7d	0.641951	SBS6=0.75;SBS7d=0.25
SBS16+SBS94	0.641892	SBS16=0.21;SBS94=0.79
SBS32+SBS33	0.641786	SBS32=0.76;SBS33=0.24
SBS29+SBS32	0.641398	SBS29=0.38;SBS32=0.62
SBS6+SBS86	0.641377	SBS6=0.66;SBS86=0.34
SBS39+SBS94	0.640792	SBS39=0.39;SBS94=0.61
SBS16+SBS46	0.640577	SBS16=0.26;SBS46=0.74
SBS88+SBS89	0.640539	SBS88=0.14;SBS89=0.86
SBS35+SBS46	0.640121	SBS35=0.32;SBS46=0.68
SBS2+SBS89	0.640094	SBS2=0.06;SBS89=0.94
SBS4+SBS32	0.639896	SBS4=0.42;SBS32=0.58
SBS50+SBS87	0.639779	SBS50=0.46;SBS87=0.54
SBS31+SBS44	0.639712	SBS31=0.41;SBS44=0.59
SBS12+SBS50	0.638891	SBS12=0.58;SBS50=0.42
SBS26+SBS84	0.638643	SBS26=0.64;SBS84=0.36
SBS58+SBS84	0.638255	SBS58=0.68;SBS84=0.32
SBS12+SBS19	0.638146	SBS12=0.66;SBS19=0.34
SBS24+SBS26	0.638101	SBS24=0.43;SBS26=0.57
SBS6+SBS55	0.637958	SBS6=0.77;SBS55=0.23
SBS46+SBS93	0.637916	SBS46=0.61;SBS93=0.39
SBS9+SBS30	0.637791	SBS9=0.55;SBS30=0.45
SBS23+SBS37	0.637361	SBS23=0.31;SBS37=0.69
SBS26+SBS29	0.637301	SBS26=0.59;SBS29=0.41
SBS29+SBS30	0.637279	SBS29=0.46;SBS30=0.54
SBS20+SBS58	0.637155	SBS20=0.29;SBS58=0.71
SBS44+SBS51	0.637079	SBS44=0.6;SBS51=0.4
SBS50+SBS94	0.636847	SBS50=0.24;SBS94=0.76
SBS25+SBS29	0.636569	SBS25=0.82;SBS29=0.18
SBS31+SBS87	0.63646	SBS31=0.47;SBS87=0.53
SBS2+SBS6	0.636274	SBS2=0.15;SBS6=0.85
SBS33+SBS58	0.636186	SBS33=0.22;SBS58=0.78
SBS23+SBS87	0.63607	SBS23=0.38;SBS87=0.62
SBS20+SBS25	0.63604	SBS20=0.13;SBS25=0.87
SBS10b+SBS46	0.636014	SBS10b=0.15;SBS46=0.85
SBS32+SBS85	0.635897	SBS32=0.64;SBS85=0.36
SBS32+SBS50	0.63577	SBS32=0.63;SBS50=0.37
SBS85+SBS89	0.635749	SBS85=0.16;SBS89=0.84
SBS31+SBS32	0.635725	SBS31=0.38;SBS32=0.62
SBS7b+SBS58	0.635541	SBS7b=0.28;SBS58=0.72
SBS25+SBS57	0.635435	SBS25=0.84;SBS57=0.16
SBS4+SBS58	0.635407	SBS4=0.4;SBS58=0.6
SBS6+SBS44	0.635306	SBS6=0.54;SBS44=0.46
SBS30+SBS93	0.635237	SBS30=0.45;SBS93=0.55
SBS24+SBS89	0.635208	SBS24=0.18;SBS89=0.82
SBS6+SBS87	0.634997	SBS6=0.6;SBS87=0.4
SBS6+SBS17a	0.63497	SBS6=0.82;SBS17a=0.18
SBS7d+SBS89	0.634819	SBS7d=0.09;SBS89=0.91
SBS7b+SBS87	0.63451	SBS7b=0.38;SBS87=0.62
SBS41+SBS89	0.634425	SBS41=0.17;SBS89=0.83
SBS50+SBS54	0.634414	SBS50=0.54;SBS54=0.46
SBS8+SBS32	0.63438	SBS8=0.45;SBS32=0.55
SBS84+SBS94	0.634338	SBS84=0.21;SBS94=0.79
SBS1+SBS31	0.634021	SBS1=0.34;SBS31=0.66
SBS15+SBS87	0.633863	SBS15=0.41;SBS87=0.59
SBS89+SBS93	0.633008	SBS89=0.79;SBS93=0.21
SBS18+SBS58	0.632915	SBS18=0.34;SBS58=0.66
SBS2+SBS25	0.632882	SBS2=0.06;SBS25=0.94
SBS37+SBS42	0.632469	SBS37=0.58;SBS42=0.42
SBS21+SBS58	0.63242	SBS21=0.26;SBS58=0.74
SBS20+SBS89	0.632363	SBS20=0.11;SBS89=0.89
SBS32+SBS57	0.632361	SBS32=0.66;SBS57=0.34
SBS4+SBS26	0.632131	SBS4=0.45;SBS26=0.55
SBS44+SBS54	0.631955	SBS44=0.65;SBS54=0.35
SBS46+SBS86	0.631761	SBS46=0.74;SBS86=0.26
SBS17a+SBS89	0.631708	SBS17a=0.06;SBS89=0.94
SBS24+SBS32	0.631622	SBS24=0.39;SBS32=0.61
SBS7a+SBS94	0.631556	SBS7a=0.13;SBS94=0.87
SBS6+SBS42	0.631228	SBS6=0.62;SBS42=0.38
SBS1+SBS7b	0.631201	SBS1=0.43;SBS7b=0.57
SBS6+SBS36	0.630937	SBS6=0.75;SBS36=0.25
SBS9+SBS94	0.630925	SBS9=0.31;SBS94=0.69
SBS21+SBS94	0.630858	SBS21=0.16;SBS94=0.84
SBS20+SBS46	0.63051	SBS20=0.23;SBS46=0.77
SBS18+SBS32	0.630486	SBS18=0.35;SBS32=0.65
SBS10b+SBS25	0.630408	SBS10b=0.07;SBS25=0.93
SBS25+SBS43	0.630288	SBS25=0.89;SBS43=0.11
SBS21+SBS32	0.630248	SBS21=0.27;SBS32=0.73
SBS46+SBS54	0.630084	SBS46=0.75;SBS54=0.25
SBS6+SBS23	0.629825	SBS6=0.73;SBS23=0.27
SBS9+SBS58	0.629818	SBS9=0.44;SBS58=0.56
SBS7b+SBS15	0.62972	SBS7b=0.47;SBS15=0.53
SBS15+SBS50	0.62921	SBS15=0.46;SBS50=0.54
SBS35+SBS58	0.62897	SBS35=0.36;SBS58=0.64
SBS16+SBS87	0.628929	SBS16=0.4;SBS87=0.6
SBS15+SBS51	0.628711	SBS15=0.44;SBS51=0.56
SBS9+SBS25	0.628698	SBS9=0.22;SBS25=0.78
SBS39+SBS87	0.62854	SBS39=0.62;SBS87=0.38
SBS19+SBS58	0.62844	SBS19=0.26;SBS58=0.74
SBS12+SBS31	0.628403	SBS12=0.56;SBS31=0.44
SBS10b+SBS94	0.628013	SBS10b=0.11;SBS94=0.89
SBS29+SBS89	0.62792	SBS29=0.14;SBS89=0.86
SBS18+SBS26	0.627631	SBS18=0.39;SBS26=0.61
SBS23+SBS54	0.627585	SBS23=0.46;SBS54=0.54
SBS31+SBS94	0.627512	SBS31=0.24;SBS94=0.76
SBS4+SBS30	0.62737	SBS4=0.49;SBS30=0.51
SBS11+SBS44	0.627315	SBS11=0.34;SBS44=0.66
SBS6+SBS53	0.627313	SBS6=0.79;SBS53=0.21
SBS39+SBS89	0.627271	SBS39=0.23;SBS89=0.77
SBS51+SBS89	0.627245	SBS51=0.14;SBS89=0.86
SBS16+SBS44	0.627152	SBS16=0.33;SBS44=0.67
SBS25+SBS86	0.627118	SBS25=0.87;SBS86=0.13
SBS7a+SBS26	0.627113	SBS7a=0.24;SBS26=0.76
SBS19+SBS87	0.626879	SBS19=0.37;SBS87=0.63
SBS46+SBS47	0.626864	SBS46=0.78;SBS47=0.22
SBS57+SBS94	0.626862	SBS57=0.21;SBS94=0.79
SBS32+SBS43	0.626794	SBS32=0.74;SBS43=0.26
SBS6+SBS20	0.626771	SBS6=0.74;SBS20=0.26
SBS1+SBS50	0.626618	SBS1=0.36;SBS50=0.64
SBS12+SBS39	0.626216	SBS12=0.41;SBS39=0.59
SBS21+SBS25	0.626104	SBS21=0.1;SBS25=0.9
SBS10c+SBS89	0.625916	SBS10c=0.11;SBS89=0.89
SBS8+SBS58	0.625694	SBS8=0.42;SBS58=0.58
SBS7a+SBS44	0.625651	SBS7a=0.23;SBS44=0.77
SBS39+SBS54	0.624995	SBS39=0.7;SBS54=0.3
SBS31+SBS54	0.624895	SBS31=0.56;SBS54=0.44
SBS7b+SBS39	0.624809	SBS7b=0.27;SBS39=0.73
SBS18+SBS25	0.624654	SBS18=0.14;SBS25=0.86
SBS42+SBS54	0.624449	SBS42=0.58;SBS54=0.42
SBS6+SBS45	0.624443	SBS6=0.81;SBS45=0.19
SBS58+SBS93	0.624329	SBS58=0.58;SBS93=0.42
SBS15+SBS31	0.624275	SBS15=0.44;SBS31=0.56
SBS41+SBS46	0.624192	SBS41=0.3;SBS46=0.7
SBS43+SBS94	0.623889	SBS43=0.15;SBS94=0.85
SBS93+SBS94	0.623773	SBS93=0.29;SBS94=0.71
SBS47+SBS89	0.622758	SBS47=0.08;SBS89=0.92
SBS46+SBS55	0.622673	SBS46=0.84;SBS55=0.16
SBS8+SBS26	0.622668	SBS8=0.48;SBS26=0.52
SBS10c+SBS32	0.62259	SBS10c=0.32;SBS32=0.68
SBS7b+SBS32	0.62258	SBS7b=0.28;SBS32=0.72
SBS15+SBS16	0.62251	SBS15=0.51;SBS16=0.49
SBS18+SBS89	0.622355	SBS18=0.1;SBS89=0.9
SBS42+SBS94	0.622156	SBS42=0.24;SBS94=0.76
SBS6+SBS38	0.621518	SBS6=0.84;SBS38=0.16
SBS30+SBS88	0.62119	SBS30=0.63;SBS88=0.37
SBS32+SBS35	0.621166	SBS32=0.64;SBS35=0.36
SBS32+SBS86	0.620883	SBS32=0.69;SBS86=0.31
SBS55+SBS94	0.620839	SBS55=0.12;SBS94=0.88
SBS25+SBS88	0.620808	SBS25=0.91;SBS88=0.09
SBS25+SBS55	0.620736	SBS25=0.93;SBS55=0.07
SBS25+SBS93	0.620151	SBS25=0.83;SBS93=0.17
SBS84+SBS87	0.619986	SBS84=0.4;SBS87=0.6
SBS6+SBS10b	0.619926	SBS6=0.85;SBS10b=0.15
SBS19+SBS37	0.619665	SBS19=0.3;SBS37=0.7
SBS26+SBS35	0.619613	SBS26=0.59;SBS35=0.41
SBS7d+SBS25	0.619448	SBS7d=0.07;SBS25=0.93
SBS1+SBS16	0.619217	SBS1=0.41;SBS16=0.59
SBS12+SBS84	0.619136	SBS12=0.63;SBS84=0.37
SBS20+SBS32	0.618926	SBS20=0.27;SBS32=0.73
SBS6+SBS14	0.61891	SBS6=0.82;SBS14=0.18
SBS30+SBS33	0.618679	SBS30=0.71;SBS33=0.29
SBS46+SBS57	0.618587	SBS46=0.76;SBS57=0.24
SBS30+SBS85	0.61857	SBS30=0.57;SBS85=0.43
SBS25+SBS53	0.618524	SBS25=0.94;SBS53=0.06
SBS6+SBS13	0.618258	SBS6=0.87;SBS13=0.13
SBS1+SBS23	0.61821	SBS1=0.44;SBS23=0.56
SBS17a+SBS25	0.618177	SBS17a=0.05;SBS25=0.95
SBS41+SBS94	0.618168	SBS41=0.22;SBS94=0.78
SBS2+SBS94	0.618015	SBS2=0.07;SBS94=0.93
SBS25+SBS60	0.617865	SBS25=0.97;SBS60=0.03
SBS24+SBS30	0.617855	SBS24=0.46;SBS30=0.54
SBS25+SBS41	0.617724	SBS25=0.88;SBS41=0.12
SBS11+SBS15	0.617693	SBS11=0.5;SBS15=0.5
SBS19+SBS54	0.617484	SBS19=0.45;SBS54=0.55
SBS6+SBS60	0.617441	SBS6=0.9;SBS60=0.1
SBS86+SBS89	0.617365	SBS86=0.06;SBS89=0.94
SBS53+SBS89	0.617361	SBS53=0.03;SBS89=0.97
SBS30+SBS32	0.61735	SBS30=0.4;SBS32=0.6
SBS6+SBS7c	0.61728	SBS6=0.82;SBS7c=0.18
SBS2+SBS46	0.617209	SBS2=0.1;SBS46=0.9
SBS12+SBS24	0.617017	SBS12=0.56;SBS24=0.44
SBS4+SBS25	0.6169	SBS4=0.12;SBS25=0.88
SBS37+SBS50	0.616674	SBS37=0.62;SBS50=0.38
SBS51+SBS87	0.616592	SBS51=0.46;SBS87=0.54
SBS25+SBS47	0.616307	SBS25=0.93;SBS47=0.07
SBS18+SBS30	0.616211	SBS18=0.42;SBS30=0.58
SBS51+SBS54	0.616161	SBS51=0.55;SBS54=0.45
SBS7c+SBS89	0.615886	SBS7c=0.02;SBS89=0.98
SBS14+SBS89	0.615678	SBS14=0.02;SBS89=0.98
SBS28+SBS89	0.615673	SBS28=0.01;SBS89=0.99
SBS59+SBS89	0.615608	SBS59=0.01;SBS89=0.99
SBS49+SBS89	0.615441	SBS49=0.01;SBS89=0.99
SBS1+SBS19	0.615385	SBS1=0.45;SBS19=0.55
SBS21+SBS30	0.615314	SBS21=0.33;SBS30=0.67
SBS43+SBS89	0.615197	SBS43=0.01;SBS89=0.99
SBS48+SBS89	0.615195	SBS48=0.01;SBS89=0.99
SBS34+SBS89	0.615141	SBS34=0.01;SBS89=0.99
SBS4+SBS89	0.615115	SBS4=0.02;SBS89=0.98
SBS38+SBS89	0.614971	SBS38=0;SBS89=1
SBS36+SBS89	0.614969	SBS36=0;SBS89=1
SBS8+SBS89	0.614966	SBS8=0;SBS89=1
SBS10a+SBS89	0.614966	SBS10a=0;SBS89=1
SBS10d+SBS89	0.614966	SBS10d=0;SBS89=1
SBS13+SBS89	0.614966	SBS13=0;SBS89=1
SBS17b+SBS89	0.614966	SBS17b=0;SBS89=1
SBS22+SBS89	0.614966	SBS22=0;SBS89=1
SBS27+SBS89	0.614966	SBS27=0;SBS89=1
SBS35+SBS89	0.614966	SBS35=0;SBS89=1
SBS45+SBS89	0.614966	SBS45=0;SBS89=1
SBS52+SBS89	0.614966	SBS52=0;SBS89=1
SBS55+SBS89	0.614966	SBS55=0;SBS89=1
SBS56+SBS89	0.614966	SBS56=0;SBS89=1
SBS60+SBS89	0.614966	SBS60=0;SBS89=1
SBS89+SBS90	0.614966	SBS89=1;SBS90=0
SBS89+SBS91	0.614966	SBS89=1;SBS91=0
SBS10c+SBS25	0.614909	SBS10c=0.07;SBS25=0.93
SBS9+SBS46	0.614872	SBS9=0.33;SBS46=0.67
SBS1+SBS51	0.614872	SBS1=0.35;SBS51=0.65
SBS30+SBS41	0.614847	SBS30=0.54;SBS41=0.46
SBS6+SBS22	0.61477	SBS6=0.81;SBS22=0.19
SBS12+SBS29	0.614325	SBS12=0.58;SBS29=0.42
SBS25+SBS49	0.613924	SBS25=0.98;SBS49=0.02
SBS25+SBS38	0.613774	SBS25=0.97;SBS38=0.03
SBS88+SBS94	0.613676	SBS88=0.15;SBS94=0.85
SBS25+SBS45	0.613302	SBS25=0.96;SBS45=0.04
SBS10c+SBS46	0.613065	SBS10c=0.22;SBS46=0.78
SBS11+SBS51	0.612755	SBS11=0.45;SBS51=0.55
SBS14+SBS25	0.612651	SBS14=0.03;SBS25=0.97
SBS58+SBS86	0.612587	SBS58=0.73;SBS86=0.27
SBS13+SBS25	0.612319	SBS13=0.02;SBS25=0.98
SBS25+SBS85	0.612245	SBS25=0.95;SBS85=0.05
SBS17a+SBS32	0.612156	SBS17a=0.16;SBS32=0.84
SBS32+SBS55	0.612136	SBS32=0.8;SBS55=0.2
SBS10c+SBS58	0.611959	SBS10c=0.28;SBS58=0.72
SBS25+SBS91	0.611749	SBS25=0.98;SBS91=0.02
SBS6+SBS10d	0.611703	SBS6=0.89;SBS10d=0.11
SBS25+SBS48	0.611699	SBS25=0.99;SBS48=0.01
SBS41+SBS58	0.61165	SBS41=0.33;SBS58=0.67
SBS25+SBS36	0.611551	SBS25=0.98;SBS36=0.02
SBS25+SBS52	0.611353	SBS25=0.99;SBS52=0.01
SBS11+SBS16	0.611345	SBS11=0.52;SBS16=0.48
SBS25+SBS28	0.611295	SBS25=0.99;SBS28=0.01
SBS9+SBS87	0.611025	SBS9=0.54;SBS87=0.46
SBS30+SBS50	0.610903	SBS30=0.57;SBS50=0.43
SBS25+SBS59	0.610887	SBS25=0.99;SBS59=0.01
SBS25+SBS35	0.61076	SBS25=1;SBS35=0
SBS7c+SBS25	0.610755	SBS7c=0;SBS25=1
SBS8+SBS25	0.610755	SBS8=0;SBS25=1
SBS10a+SBS25	0.610755	SBS10a=0;SBS25=1
SBS10d+SBS25	0.610755	SBS10d=0;SBS25=1
SBS17b+SBS25	0.610755	SBS17b=0;SBS25=1
SBS22+SBS25	0.610755	SBS22=0;SBS25=1
SBS25+SBS27	0.610755	SBS25=1;SBS27=0
SBS25+SBS34	0.610755	SBS25=1;SBS34=0
SBS25+SBS56	0.610755	SBS25=1;SBS56=0
SBS25+SBS90	0.610755	SBS25=1;SBS90=0
SBS1+SBS9	0.610751	SBS1=0.28;SBS9=0.72
SBS37+SBS54	0.610573	SBS37=0.66;SBS54=0.34
SBS12+SBS51	0.61049	SBS12=0.58;SBS51=0.42
SBS46+SBS88	0.610378	SBS46=0.82;SBS88=0.18
SBS6+SBS49	0.6103	SBS6=0.92;SBS49=0.08
SBS7a+SBS58	0.610279	SBS7a=0.17;SBS58=0.83
SBS6+SBS56	0.610189	SBS6=0.9;SBS56=0.1
SBS32+SBS47	0.60983	SBS32=0.75;SBS47=0.25
SBS23+SBS39	0.609245	SBS23=0.26;SBS39=0.74
SBS24+SBS87	0.609109	SBS24=0.47;SBS87=0.53
SBS85+SBS94	0.608778	SBS85=0.17;SBS94=0.83
SBS6+SBS27	0.608774	SBS6=0.89;SBS27=0.11
SBS6+SBS52	0.608715	SBS6=0.91;SBS52=0.09
SBS6+SBS84	0.608345	SBS6=0.82;SBS84=0.18
SBS6+SBS59	0.608245	SBS6=0.92;SBS59=0.08
SBS31+SBS37	0.608193	SBS31=0.39;SBS37=0.61
SBS86+SBS94	0.608011	SBS86=0.15;SBS94=0.85
SBS6+SBS91	0.607767	SBS6=0.92;SBS91=0.08
SBS10c+SBS30	0.607762	SBS10c=0.39;SBS30=0.61
SBS36+SBS46	0.607695	SBS36=0.15;SBS46=0.85
SBS50+SBS58	0.607242	SBS50=0.29;SBS58=0.71
SBS32+SBS53	0.607084	SBS32=0.81;SBS53=0.19
SBS4+SBS12	0.606923	SBS4=0.46;SBS12=0.54
SBS26+SBS46	0.606255	SBS26=0.31;SBS46=0.69
SBS6+SBS28	0.606183	SBS6=0.93;SBS28=0.07
SBS16+SBS58	0.606165	SBS16=0.24;SBS58=0.76
SBS60+SBS94	0.606122	SBS60=0.05;SBS94=0.95
SBS6+SBS34	0.605961	SBS6=0.92;SBS34=0.08
SBS6+SBS10a	0.60547	SBS6=0.95;SBS10a=0.05
SBS7d+SBS94	0.605464	SBS7d=0.09;SBS94=0.91
SBS30+SBS57	0.605412	SBS30=0.61;SBS57=0.39
SBS9+SBS15	0.605333	SBS9=0.63;SBS15=0.37
SBS14+SBS46	0.604951	SBS14=0.13;SBS46=0.87
SBS10b+SBS32	0.604755	SBS10b=0.15;SBS32=0.85
SBS46+SBS60	0.604416	SBS46=0.93;SBS60=0.07
SBS47+SBS94	0.604347	SBS47=0.12;SBS94=0.88
SBS37+SBS46	0.604323	SBS37=0.3;SBS46=0.7
SBS1+SBS4	0.604081	SBS1=0.32;SBS4=0.68
SBS6+SBS90	0.603983	SBS6=0.94;SBS90=0.06
SBS46+SBS53	0.603893	SBS46=0.88;SBS53=0.12
SBS8+SBS87	0.60381	SBS8=0.53;SBS87=0.47
SBS9+SBS44	0.603644	SBS9=0.46;SBS44=0.54
SBS53+SBS58	0.603431	SBS53=0.16;SBS58=0.84
SBS6+SBS48	0.603337	SBS6=0.97;SBS48=0.03
SBS1+SBS8	0.60318	SBS1=0.29;SBS8=0.71
SBS14+SBS58	0.603033	SBS14=0.17;SBS58=0.83
SBS11+SBS93	0.602992	SBS11=0.37;SBS93=0.63
SBS43+SBS58	0.602773	SBS43=0.19;SBS58=0.81
SBS51+SBS58	0.602719	SBS51=0.28;SBS58=0.72
SBS6+SBS17b	0.602612	SBS6=0.98;SBS17b=0.02
SBS33+SBS46	0.602549	SBS33=0.11;SBS46=0.89
SBS7a+SBS12	0.602506	SBS7a=0.24;SBS12=0.76
SBS17a+SBS94	0.602361	SBS17a=0.06;SBS94=0.94
SBS30+SBS43	0.602347	SBS30=0.69;SBS43=0.31
SBS1+SBS6	0.602199	SBS1=0.03;SBS6=0.97
SBS6+SBS15	0.601993	SBS6=1;SBS15=0
SBS10c+SBS94	0.60197	SBS10c=0.12;SBS94=0.88
SBS12+SBS18	0.601839	SBS12=0.61;SBS18=0.39
SBS4+SBS87	0.60175	SBS4=0.49;SBS87=0.51
SBS9+SBS11	0.601227	SBS9=0.63;SBS11=0.37
SBS44+SBS93	0.601174	SBS44=0.55;SBS93=0.45
SBS13+SBS46	0.601121	SBS13=0.08;SBS46=0.92
SBS45+SBS46	0.600591	SBS45=0.1;SBS46=0.9
SBS45+SBS58	0.600568	SBS45=0.15;SBS58=0.85
SBS57+SBS87	0.600274	SBS57=0.41;SBS87=0.59
SBS29+SBS37	0.600049	SBS29=0.37;SBS37=0.63
SBS7a+SBS32	0.599957	SBS7a=0.16;SBS32=0.84
SBS32+SBS45	0.599695	SBS32=0.84;SBS45=0.16
SBS24+SBS37	0.59966	SBS24=0.4;SBS37=0.6
SBS11+SBS29	0.599566	SBS11=0.46;SBS29=0.54
SBS32+SBS42	0.599513	SBS32=0.68;SBS42=0.32
SBS43+SBS46	0.59929	SBS43=0.12;SBS46=0.88
SBS7d+SBS58	0.598985	SBS7d=0.16;SBS58=0.84
SBS19+SBS44	0.598836	SBS19=0.28;SBS44=0.72
SBS38+SBS46	0.598708	SBS38=0.08;SBS46=0.92
SBS19+SBS32	0.598559	SBS19=0.21;SBS32=0.79
SBS12+SBS35	0.598432	SBS12=0.58;SBS35=0.42
SBS46+SBS85	0.598397	SBS46=0.84;SBS85=0.16
SBS32+SBS38	0.598173	SBS32=0.86;SBS38=0.14
SBS8+SBS11	0.597988	SBS8=0.62;SBS11=0.38
SBS58+SBS88	0.597984	SBS58=0.8;SBS88=0.2
SBS57+SBS58	0.597981	SBS57=0.23;SBS58=0.77
SBS36+SBS58	0.597761	SBS36=0.17;SBS58=0.83
SBS7d+SBS32	0.597369	SBS7d=0.17;SBS32=0.83
SBS39+SBS42	0.597222	SBS39=0.63;SBS42=0.37
SBS32+SBS36	0.597219	SBS32=0.81;SBS36=0.19
SBS38+SBS58	0.597209	SBS38=0.12;SBS58=0.88
SBS8+SBS44	0.597168	SBS8=0.43;SBS44=0.57
SBS15+SBS93	0.597105	SBS15=0.37;SBS93=0.63
SBS1+SBS84	0.59704	SBS1=0.41;SBS84=0.59
SBS37+SBS84	0.596995	SBS37=0.67;SBS84=0.33
SBS24+SBS94	0.596719	SBS24=0.11;SBS94=0.89
SBS12+SBS46	0.596587	SBS12=0.22;SBS46=0.78
SBS54+SBS84	0.596387	SBS54=0.51;SBS84=0.49
SBS13+SBS94	0.596252	SBS13=0.04;SBS94=0.96
SBS37+SBS51	0.596174	SBS37=0.62;SBS51=0.38
SBS31+SBS39	0.596093	SBS31=0.34;SBS39=0.66
SBS4+SBS37	0.595339	SBS4=0.42;SBS37=0.58
SBS22+SBS46	0.595007	SBS22=0.1;SBS46=0.9
SBS27+SBS46	0.594805	SBS27=0.07;SBS46=0.93
SBS30+SBS86	0.594761	SBS30=0.63;SBS86=0.37
SBS28+SBS94	0.594502	SBS28=0.03;SBS94=0.97
SBS43+SBS44	0.594455	SBS43=0.25;SBS44=0.75
SBS55+SBS58	0.59404	SBS55=0.13;SBS58=0.87
SBS10b+SBS58	0.593934	SBS10b=0.11;SBS58=0.89
SBS29+SBS44	0.59372	SBS29=0.35;SBS44=0.65
SBS17a+SBS58	0.593592	SBS17a=0.1;SBS58=0.9
SBS26+SBS86	0.593527	SBS26=0.68;SBS86=0.32
SBS18+SBS94	0.59336	SBS18=0.05;SBS94=0.95
SBS14+SBS32	0.593311	SBS14=0.15;SBS32=0.85
SBS46+SBS49	0.593246	SBS46=0.96;SBS49=0.04
SBS13+SBS32	0.593225	SBS13=0.1;SBS32=0.9
SBS20+SBS26	0.593134	SBS20=0.29;SBS26=0.71
SBS8+SBS15	0.593029	SBS8=0.62;SBS15=0.38
SBS32+SBS60	0.593001	SBS32=0.92;SBS60=0.08
SBS27+SBS94	0.592995	SBS27=0.02;SBS94=0.98
SBS87+SBS93	0.592977	SBS87=0.47;SBS93=0.53
SBS46+SBS56	0.592965	SBS46=0.95;SBS56=0.05
SBS28+SBS46	0.592858	SBS28=0.04;SBS46=0.96
SBS10a+SBS94	0.592826	SBS10a=0.01;SBS94=0.99
SBS15+SBS57	0.592819	SBS15=0.5;SBS57=0.5
SBS10d+SBS46	0.59255	SBS10d=0.05;SBS46=0.95
SBS8+SBS12	0.592508	SBS8=0.48;SBS12=0.52
SBS22+SBS94	0.592505	SBS22=0.01;SBS94=0.99
SBS34+SBS46	0.592477	SBS34=0.05;SBS46=0.95
SBS17b+SBS94	0.592473	SBS17b=0;SBS94=1
SBS48+SBS94	0.592472	SBS48=0;SBS94=1
SBS29+SBS94	0.592417	SBS29=0.01;SBS94=0.99
SBS20+SBS94	0.592392	SBS20=0;SBS94=1
SBS4+SBS94	0.592387	SBS4=0;SBS94=1
SBS7c+SBS94	0.592387	SBS7c=0;SBS94=1
SBS8+SBS94	0.592387	SBS8=0;SBS94=1
SBS10d+SBS94	0.592387	SBS10d=0;SBS94=1
SBS14+SBS94	0.592387	SBS14=0;SBS94=1
SBS34+SBS94	0.592387	SBS34=0;SBS94=1
SBS35+SBS94	0.592387	SBS35=0;SBS94=1
SBS36+SBS94	0.592387	SBS36=0;SBS94=1
SBS38+SBS94	0.592387	SBS38=0;SBS94=1
SBS45+SBS94	0.592387	SBS45=0;SBS94=1
SBS49+SBS94	0.592387	SBS49=0;SBS94=1
SBS52+SBS94	0.592387	SBS52=0;SBS94=1
SBS53+SBS94	0.592387	SBS53=0;SBS94=1
SBS56+SBS94	0.592387	SBS56=0;SBS94=1
SBS59+SBS94	0.592387	SBS59=0;SBS94=1
SBS90+SBS94	0.592387	SBS90=0;SBS94=1
SBS91+SBS94	0.592387	SBS91=0;SBS94=1
SBS46+SBS59	0.592204	SBS46=0.96;SBS59=0.04
SBS10a+SBS46	0.592071	SBS10a=0.03;SBS46=0.97
SBS23+SBS32	0.591993	SBS23=0.19;SBS32=0.81
SBS7a+SBS87	0.59192	SBS7a=0.26;SBS87=0.74
SBS19+SBS39	0.591727	SBS19=0.25;SBS39=0.75
SBS26+SBS47	0.591673	SBS26=0.71;SBS47=0.29
SBS20+SBS30	0.591656	SBS20=0.32;SBS30=0.68
SBS54+SBS93	0.591613	SBS54=0.37;SBS93=0.63
SBS1+SBS24	0.591577	SBS1=0.34;SBS24=0.66
SBS46+SBS91	0.591062	SBS46=0.96;SBS91=0.04
SBS2+SBS44	0.59087	SBS2=0.13;SBS44=0.87
SBS33+SBS87	0.59076	SBS33=0.28;SBS87=0.72
SBS46+SBS52	0.590522	SBS46=0.97;SBS52=0.03
SBS18+SBS44	0.590298	SBS18=0.33;SBS44=0.67
SBS7c+SBS46	0.589863	SBS7c=0.04;SBS46=0.96
SBS46+SBS48	0.589478	SBS46=0.99;SBS48=0.01
SBS44+SBS86	0.589464	SBS44=0.7;SBS86=0.3
SBS7b+SBS51	0.589392	SBS7b=0.41;SBS51=0.59
SBS46+SBS90	0.589196	SBS46=0.99;SBS90=0.01
SBS7c+SBS32	0.589157	SBS7c=0.14;SBS32=0.86
SBS58+SBS85	0.589101	SBS58=0.81;SBS85=0.19
SBS10b+SBS26	0.5891	SBS10b=0.18;SBS26=0.82
SBS21+SBS46	0.589037	SBS21=0.01;SBS46=0.99
SBS17b+SBS46	0.589009	SBS17b=0.01;SBS46=0.99
SBS7d+SBS46	0.58893	SBS7d=0;SBS46=1
SBS17a+SBS46	0.58893	SBS17a=0;SBS46=1
SBS13+SBS58	0.588795	SBS13=0.08;SBS58=0.92
SBS44+SBS47	0.588441	SBS44=0.73;SBS47=0.27
SBS22+SBS32	0.588376	SBS22=0.15;SBS32=0.85
SBS4+SBS11	0.588276	SBS4=0.58;SBS11=0.42
SBS7a+SBS37	0.588159	SBS7a=0.21;SBS37=0.79
SBS24+SBS54	0.588128	SBS24=0.56;SBS54=0.44
SBS10b+SBS44	0.588041	SBS10b=0.17;SBS44=0.83
SBS39+SBS50	0.587894	SBS39=0.67;SBS50=0.33
SBS2+SBS32	0.587705	SBS2=0.07;SBS32=0.93
SBS8+SBS54	0.587369	SBS8=0.62;SBS54=0.38
SBS49+SBS58	0.587144	SBS49=0.06;SBS58=0.94
SBS32+SBS49	0.586613	SBS32=0.93;SBS49=0.07
SBS1+SBS93	0.586434	SBS1=0.29;SBS93=0.71
SBS37+SBS39	0.586408	SBS37=0.45;SBS39=0.55
SBS18+SBS37	0.58588	SBS18=0.35;SBS37=0.65
SBS35+SBS87	0.585641	SBS35=0.44;SBS87=0.56
SBS58+SBS59	0.585518	SBS58=0.94;SBS59=0.06
SBS2+SBS26	0.585494	SBS2=0.14;SBS26=0.86
SBS15+SBS44	0.585312	SBS15=0.31;SBS44=0.69
SBS20+SBS87	0.58495	SBS20=0.34;SBS87=0.66
SBS58+SBS60	0.584914	SBS58=0.96;SBS60=0.04
SBS4+SBS54	0.584876	SBS4=0.58;SBS54=0.42
SBS4+SBS44	0.5848	SBS4=0.37;SBS44=0.63
SBS27+SBS32	0.584684	SBS27=0.09;SBS32=0.91
SBS23+SBS51	0.584629	SBS23=0.41;SBS51=0.59
SBS27+SBS58	0.584397	SBS27=0.07;SBS58=0.93
SBS7b+SBS16	0.584155	SBS7b=0.48;SBS16=0.52
SBS58+SBS91	0.583814	SBS58=0.95;SBS91=0.05
SBS44+SBS57	0.583771	SBS44=0.7;SBS57=0.3
SBS52+SBS58	0.583673	SBS52=0.05;SBS58=0.95
SBS30+SBS47	0.583547	SBS30=0.69;SBS47=0.31
SBS30+SBS55	0.583447	SBS30=0.76;SBS55=0.24
SBS32+SBS34	0.583182	SBS32=0.93;SBS34=0.07
SBS23+SBS44	0.583148	SBS23=0.26;SBS44=0.74
SBS44+SBS88	0.583129	SBS44=0.74;SBS88=0.26
SBS42+SBS51	0.58308	SBS42=0.53;SBS51=0.47
SBS22+SBS58	0.583025	SBS22=0.08;SBS58=0.92
SBS29+SBS87	0.582995	SBS29=0.42;SBS87=0.58
SBS10d+SBS58	0.582911	SBS10d=0.05;SBS58=0.95
SBS1+SBS57	0.582874	SBS1=0.4;SBS57=0.6
SBS7c+SBS58	0.582746	SBS7c=0.07;SBS58=0.93
SBS32+SBS59	0.582727	SBS32=0.94;SBS59=0.06
SBS56+SBS58	0.58271	SBS56=0.05;SBS58=0.95
SBS10d+SBS32	0.582528	SBS10d=0.07;SBS32=0.93
SBS41+SBS87	0.582338	SBS41=0.45;SBS87=0.55
SBS32+SBS56	0.582288	SBS32=0.94;SBS56=0.06
SBS29+SBS54	0.582223	SBS29=0.53;SBS54=0.47
SBS28+SBS32	0.582091	SBS28=0.06;SBS32=0.94
SBS24+SBS44	0.581991	SBS24=0.35;SBS44=0.65
SBS33+SBS44	0.581634	SBS33=0.2;SBS44=0.8
SBS85+SBS87	0.581544	SBS85=0.4;SBS87=0.6
SBS32+SBS52	0.581423	SBS32=0.95;SBS52=0.05
SBS7a+SBS54	0.581297	SBS7a=0.35;SBS54=0.65
SBS4+SBS15	0.581105	SBS4=0.57;SBS15=0.43
SBS48+SBS58	0.581104	SBS48=0.02;SBS58=0.98
SBS7d+SBS30	0.581077	SBS7d=0.24;SBS30=0.76
SBS34+SBS58	0.581014	SBS34=0.03;SBS58=0.97
SBS39+SBS51	0.580907	SBS39=0.67;SBS51=0.33
SBS10a+SBS58	0.58087	SBS10a=0.02;SBS58=0.98
SBS47+SBS58	0.580829	SBS47=0.04;SBS58=0.96
SBS32+SBS84	0.580748	SBS32=0.89;SBS84=0.11
SBS44+SBS55	0.580722	SBS44=0.81;SBS55=0.19
SBS28+SBS58	0.580652	SBS28=0.02;SBS58=0.98
SBS2+SBS58	0.580615	SBS2=0.01;SBS58=0.99
SBS32+SBS91	0.580407	SBS32=0.95;SBS91=0.05
SBS17b+SBS58	0.580303	SBS17b=0;SBS58=1
SBS58+SBS90	0.580275	SBS58=1;SBS90=0
SBS11+SBS32	0.580204	SBS11=0.11;SBS32=0.89
SBS18+SBS87	0.580081	SBS18=0.4;SBS87=0.6
SBS21+SBS87	0.580024	SBS21=0.31;SBS87=0.69
SBS8+SBS37	0.579803	SBS8=0.44;SBS37=0.56
SBS1+SBS35	0.579798	SBS1=0.36;SBS35=0.64
SBS10a+SBS32	0.579762	SBS10a=0.03;SBS32=0.97
SBS32+SBS90	0.579662	SBS32=0.96;SBS90=0.04
SBS17a+SBS30	0.579446	SBS17a=0.18;SBS30=0.82
SBS11+SBS18	0.579125	SBS11=0.49;SBS18=0.51
SBS44+SBS85	0.579015	SBS44=0.7;SBS85=0.3
SBS32+SBS48	0.578954	SBS32=0.98;SBS48=0.02
SBS15+SBS85	0.578861	SBS15=0.5;SBS85=0.5
SBS30+SBS35	0.578827	SBS30=0.62;SBS35=0.38
SBS17b+SBS32	0.57875	SBS17b=0.02;SBS32=0.98
SBS30+SBS42	0.577948	SBS30=0.58;SBS42=0.42
SBS87+SBS88	0.577383	SBS87=0.66;SBS88=0.34
SBS54+SBS57	0.577372	SBS54=0.5;SBS57=0.5
SBS11+SBS41	0.576983	SBS11=0.45;SBS41=0.55
SBS11+SBS88	0.576931	SBS11=0.56;SBS88=0.44
SBS31+SBS51	0.576792	SBS31=0.51;SBS51=0.49
SBS12+SBS20	0.576774	SBS12=0.7;SBS20=0.3
SBS15+SBS19	0.576747	SBS15=0.57;SBS19=0.43
SBS35+SBS37	0.576657	SBS35=0.37;SBS37=0.63
SBS18+SBS54	0.575878	SBS18=0.51;SBS54=0.49
SBS26+SBS93	0.575869	SBS26=0.58;SBS93=0.42
SBS30+SBS36	0.575663	SBS30=0.75;SBS36=0.25
SBS41+SBS44	0.575524	SBS41=0.33;SBS44=0.67
SBS10b+SBS30	0.574631	SBS10b=0.18;SBS30=0.82
SBS30+SBS53	0.574223	SBS30=0.78;SBS53=0.22
SBS30+SBS45	0.573935	SBS30=0.79;SBS45=0.21
SBS30+SBS31	0.573841	SBS30=0.62;SBS31=0.38
SBS14+SBS30	0.573747	SBS14=0.22;SBS30=0.78
SBS7b+SBS9	0.573368	SBS7b=0.34;SBS9=0.66
SBS26+SBS55	0.572971	SBS26=0.81;SBS55=0.19
SBS10c+SBS87	0.572947	SBS10c=0.37;SBS87=0.63
SBS1+SBS85	0.57266	SBS1=0.4;SBS85=0.6
SBS23+SBS50	0.572563	SBS23=0.42;SBS50=0.58
SBS7b+SBS93	0.572375	SBS7b=0.34;SBS93=0.66
SBS26+SBS36	0.572251	SBS26=0.78;SBS36=0.22
SBS35+SBS44	0.572231	SBS35=0.31;SBS44=0.69
SBS11+SBS33	0.572216	SBS11=0.65;SBS33=0.35
SBS9+SBS26	0.572033	SBS9=0.42;SBS26=0.58
SBS26+SBS41	0.571787	SBS26=0.66;SBS41=0.34
SBS35+SBS54	0.571743	SBS35=0.54;SBS54=0.46
SBS42+SBS50	0.571704	SBS42=0.55;SBS50=0.45
SBS16+SBS23	0.571671	SBS16=0.52;SBS23=0.48
SBS7b+SBS8	0.571364	SBS7b=0.35;SBS8=0.65
SBS15+SBS33	0.571309	SBS15=0.65;SBS33=0.35
SBS7a+SBS39	0.571125	SBS7a=0.18;SBS39=0.82
SBS7b+SBS29	0.57089	SBS7b=0.43;SBS29=0.57
SBS44+SBS53	0.570583	SBS44=0.83;SBS53=0.17
SBS1+SBS7a	0.570556	SBS1=0.57;SBS7a=0.43
SBS16+SBS42	0.570325	SBS16=0.39;SBS42=0.61
SBS11+SBS24	0.570311	SBS11=0.46;SBS24=0.54
SBS26+SBS57	0.570219	SBS26=0.71;SBS57=0.29
SBS26+SBS43	0.570068	SBS26=0.78;SBS43=0.22
SBS15+SBS88	0.569908	SBS15=0.57;SBS88=0.43
SBS12+SBS86	0.569696	SBS12=0.67;SBS86=0.33
SBS1+SBS41	0.569569	SBS1=0.36;SBS41=0.64
SBS10b+SBS12	0.568975	SBS10b=0.19;SBS12=0.81
SBS7a+SBS15	0.56897	SBS7a=0.33;SBS15=0.67
SBS9+SBS54	0.568859	SBS9=0.62;SBS54=0.38
SBS31+SBS50	0.568789	SBS31=0.52;SBS50=0.48
SBS10c+SBS26	0.568666	SBS10c=0.28;SBS26=0.72
SBS16+SBS50	0.568486	SBS16=0.44;SBS50=0.56
SBS19+SBS51	0.568008	SBS19=0.39;SBS51=0.61
SBS30+SBS38	0.567984	SBS30=0.83;SBS38=0.17
SBS11+SBS57	0.567647	SBS11=0.51;SBS57=0.49
SBS15+SBS41	0.567073	SBS15=0.46;SBS41=0.54
SBS47+SBS87	0.566892	SBS47=0.32;SBS87=0.68
SBS20+SBS37	0.566647	SBS20=0.27;SBS37=0.73
SBS43+SBS87	0.566602	SBS43=0.29;SBS87=0.71
SBS17a+SBS44	0.566419	SBS17a=0.13;SBS44=0.87
SBS26+SBS53	0.566128	SBS26=0.82;SBS53=0.18
SBS23+SBS93	0.56585	SBS23=0.34;SBS93=0.66
SBS11+SBS21	0.56504	SBS11=0.61;SBS21=0.39
SBS21+SBS44	0.564804	SBS21=0.19;SBS44=0.81
SBS12+SBS47	0.564475	SBS12=0.71;SBS47=0.29
SBS7d+SBS44	0.564414	SBS7d=0.16;SBS44=0.84
SBS1+SBS18	0.56429	SBS1=0.4;SBS18=0.6
SBS7b+SBS24	0.564155	SBS7b=0.41;SBS24=0.59
SBS26+SBS45	0.563605	SBS26=0.83;SBS45=0.17
SBS12+SBS54	0.563513	SBS12=0.65;SBS54=0.35
SBS16+SBS39	0.563468	SBS16=0.26;SBS39=0.74
SBS1+SBS29	0.563114	SBS1=0.38;SBS29=0.62
SBS11+SBS85	0.563101	SBS11=0.51;SBS85=0.49
SBS9+SBS50	0.563021	SBS9=0.59;SBS50=0.41
SBS1+SBS33	0.562523	SBS1=0.55;SBS33=0.45
SBS10c+SBS44	0.561822	SBS10c=0.23;SBS44=0.77
SBS11+SBS50	0.561549	SBS11=0.48;SBS50=0.52
SBS13+SBS30	0.561328	SBS13=0.13;SBS30=0.87
SBS30+SBS60	0.561293	SBS30=0.9;SBS60=0.1
SBS30+SBS84	0.560571	SBS30=0.74;SBS84=0.26
SBS15+SBS29	0.560017	SBS15=0.49;SBS29=0.51
SBS26+SBS38	0.559933	SBS26=0.86;SBS38=0.14
SBS41+SBS54	0.559553	SBS41=0.54;SBS54=0.46
SBS2+SBS87	0.559526	SBS2=0.15;SBS87=0.85
SBS42+SBS44	0.559362	SBS42=0.3;SBS44=0.7
SBS44+SBS60	0.559225	SBS44=0.92;SBS60=0.08
SBS1+SBS20	0.559179	SBS1=0.47;SBS20=0.53
SBS42+SBS93	0.558916	SBS42=0.46;SBS93=0.54
SBS15+SBS35	0.558577	SBS15=0.49;SBS35=0.51
SBS9+SBS23	0.558497	SBS9=0.67;SBS23=0.33
SBS1+SBS21	0.558443	SBS1=0.51;SBS21=0.49
SBS2+SBS12	0.558394	SBS2=0.14;SBS12=0.86
SBS14+SBS26	0.558358	SBS14=0.16;SBS26=0.84
SBS10c+SBS11	0.558106	SBS10c=0.47;SBS11=0.53
SBS7d+SBS87	0.557919	SBS7d=0.24;SBS87=0.76
SBS22+SBS30	0.557771	SBS22=0.19;SBS30=0.81
SBS16+SBS54	0.557722	SBS16=0.46;SBS54=0.54
SBS15+SBS47	0.557707	SBS15=0.58;SBS47=0.42
SBS13+SBS44	0.557346	SBS13=0.1;SBS44=0.9
SBS15+SBS23	0.556944	SBS15=0.57;SBS23=0.43
SBS55+SBS87	0.556234	SBS55=0.23;SBS87=0.77
SBS16+SBS31	0.556138	SBS16=0.41;SBS31=0.59
SBS16+SBS26	0.556129	SBS16=0.23;SBS26=0.77
SBS15+SBS21	0.555758	SBS15=0.62;SBS21=0.38
SBS7c+SBS30	0.555643	SBS7c=0.16;SBS30=0.84
SBS26+SBS54	0.555508	SBS26=0.74;SBS54=0.26
SBS8+SBS23	0.555236	SBS8=0.65;SBS23=0.35
SBS11+SBS30	0.555109	SBS11=0.26;SBS30=0.74
SBS9+SBS42	0.555044	SBS9=0.55;SBS42=0.45
SBS10d+SBS30	0.554942	SBS10d=0.12;SBS30=0.88
SBS13+SBS26	0.55493	SBS13=0.11;SBS26=0.89
SBS15+SBS18	0.554881	SBS15=0.52;SBS18=0.48
SBS19+SBS50	0.554843	SBS19=0.4;SBS50=0.6
SBS19+SBS30	0.55483	SBS19=0.2;SBS30=0.8
SBS30+SBS49	0.554616	SBS30=0.91;SBS49=0.09
SBS30+SBS56	0.554475	SBS30=0.89;SBS56=0.11
SBS15+SBS42	0.554461	SBS15=0.44;SBS42=0.56
SBS36+SBS44	0.554447	SBS36=0.15;SBS44=0.85
SBS4+SBS7b	0.554286	SBS4=0.61;SBS7b=0.39
SBS24+SBS39	0.554217	SBS24=0.32;SBS39=0.68
SBS1+SBS88	0.553787	SBS1=0.47;SBS88=0.53
SBS16+SBS51	0.553721	SBS16=0.43;SBS51=0.57
SBS26+SBS60	0.55321	SBS26=0.92;SBS60=0.08
SBS9+SBS12	0.553187	SBS9=0.45;SBS12=0.55
SBS26+SBS37	0.552889	SBS26=0.6;SBS37=0.4
SBS54+SBS85	0.55262	SBS54=0.51;SBS85=0.49
SBS15+SBS43	0.552591	SBS15=0.63;SBS43=0.37
SBS23+SBS29	0.552502	SBS23=0.43;SBS29=0.57
SBS15+SBS24	0.552184	SBS15=0.48;SBS24=0.52
SBS12+SBS55	0.552121	SBS12=0.8;SBS55=0.2
SBS50+SBS93	0.552073	SBS50=0.42;SBS93=0.58
SBS30+SBS52	0.552065	SBS30=0.91;SBS52=0.09
SBS16+SBS19	0.551675	SBS16=0.53;SBS19=0.47
SBS1+SBS10c	0.551566	SBS1=0.43;SBS10c=0.57
SBS42+SBS57	0.5515	SBS42=0.59;SBS57=0.41
SBS30+SBS59	0.551333	SBS30=0.92;SBS59=0.08
SBS86+SBS87	0.551314	SBS86=0.32;SBS87=0.68
SBS22+SBS44	0.551073	SBS22=0.13;SBS44=0.87
SBS27+SBS30	0.550961	SBS27=0.11;SBS30=0.89
SBS11+SBS20	0.550956	SBS11=0.59;SBS20=0.41
SBS39+SBS57	0.550954	SBS39=0.73;SBS57=0.27
SBS30+SBS34	0.550707	SBS30=0.91;SBS34=0.09
SBS11+SBS43	0.550556	SBS11=0.63;SBS43=0.37
SBS20+SBS39	0.550495	SBS20=0.23;SBS39=0.77
SBS1+SBS47	0.55027	SBS1=0.48;SBS47=0.52
SBS29+SBS39	0.550137	SBS29=0.3;SBS39=0.7
SBS26+SBS85	0.549432	SBS26=0.78;SBS85=0.22
SBS10a+SBS30	0.549341	SBS10a=0.05;SBS30=0.95
SBS54+SBS88	0.549144	SBS54=0.58;SBS88=0.42
SBS10c+SBS15	0.54899	SBS10c=0.45;SBS15=0.55
SBS23+SBS30	0.548943	SBS23=0.15;SBS30=0.85
SBS9+SBS31	0.548819	SBS9=0.57;SBS31=0.43
SBS31+SBS93	0.548723	SBS31=0.44;SBS93=0.56
SBS26+SBS27	0.548681	SBS26=0.89;SBS27=0.11
SBS19+SBS93	0.548669	SBS19=0.32;SBS93=0.68
SBS15+SBS86	0.548614	SBS15=0.56;SBS86=0.44
SBS27+SBS44	0.548405	SBS27=0.08;SBS44=0.92
SBS47+SBS54	0.548237	SBS47=0.42;SBS54=0.58
SBS11+SBS86	0.547935	SBS11=0.56;SBS86=0.44
SBS12+SBS57	0.547933	SBS12=0.69;SBS57=0.31
SBS7b+SBS18	0.547765	SBS7b=0.46;SBS18=0.54
SBS26+SBS88	0.547735	SBS26=0.83;SBS88=0.17
SBS30+SBS91	0.54753	SBS30=0.94;SBS91=0.06
SBS9+SBS39	0.547493	SBS9=0.39;SBS39=0.61
SBS33+SBS39	0.547321	SBS33=0.17;SBS39=0.83
SBS28+SBS30	0.547315	SBS28=0.06;SBS30=0.94
SBS20+SBS54	0.54729	SBS20=0.41;SBS54=0.59
SBS44+SBS49	0.547199	SBS44=0.95;SBS49=0.05
SBS33+SBS37	0.547157	SBS33=0.19;SBS37=0.81
SBS26+SBS49	0.547096	SBS26=0.93;SBS49=0.07
SBS10c+SBS12	0.546878	SBS10c=0.29;SBS12=0.71
SBS44+SBS52	0.546869	SBS44=0.94;SBS52=0.06
SBS44+SBS91	0.546812	SBS44=0.94;SBS91=0.06
SBS7b+SBS41	0.546645	SBS7b=0.42;SBS41=0.58
SBS30+SBS90	0.546325	SBS30=0.95;SBS90=0.05
SBS7b+SBS30	0.546294	SBS7b=0.11;SBS30=0.89
SBS17a+SBS87	0.546071	SBS17a=0.17;SBS87=0.83
SBS30+SBS48	0.545876	SBS30=0.97;SBS48=0.03
SBS12+SBS36	0.545798	SBS12=0.78;SBS36=0.22
SBS10b+SBS37	0.545725	SBS10b=0.15;SBS37=0.85
SBS54+SBS86	0.545701	SBS54=0.55;SBS86=0.45
SBS38+SBS44	0.545636	SBS38=0.06;SBS44=0.94
SBS18+SBS39	0.545453	SBS18=0.28;SBS39=0.72
SBS26+SBS91	0.545346	SBS26=0.92;SBS91=0.08
SBS51+SBS84	0.545102	SBS51=0.57;SBS84=0.43
SBS22+SBS26	0.545067	SBS22=0.13;SBS26=0.87
SBS10d+SBS26	0.544989	SBS10d=0.08;SBS26=0.92
SBS17b+SBS30	0.544967	SBS17b=0.02;SBS30=0.98
SBS36+SBS87	0.544797	SBS36=0.24;SBS87=0.76
SBS2+SBS37	0.544662	SBS2=0.12;SBS37=0.88
SBS10d+SBS44	0.544625	SBS10d=0.05;SBS44=0.95
SBS44+SBS59	0.544555	SBS44=0.96;SBS59=0.04
SBS7c+SBS44	0.54447	SBS7c=0.07;SBS44=0.93
SBS28+SBS44	0.544334	SBS28=0.04;SBS44=0.96
SBS2+SBS30	0.544329	SBS2=0;SBS30=1
SBS7a+SBS30	0.544329	SBS7a=0;SBS30=1
SBS26+SBS56	0.544302	SBS26=0.93;SBS56=0.07
SBS26+SBS52	0.54406	SBS26=0.93;SBS52=0.07
SBS26+SBS33	0.544053	SBS26=0.9;SBS33=0.1
SBS10b+SBS54	0.54404	SBS10b=0.28;SBS54=0.72
SBS7b+SBS88	0.543913	SBS7b=0.53;SBS88=0.47
SBS39+SBS84	0.543883	SBS39=0.75;SBS84=0.25
SBS9+SBS19	0.543478	SBS9=0.68;SBS19=0.32
SBS44+SBS48	0.543181	SBS44=0.98;SBS48=0.02
SBS44+SBS45	0.542804	SBS44=0.96;SBS45=0.04
SBS44+SBS84	0.542533	SBS44=0.94;SBS84=0.06
SBS26+SBS59	0.542532	SBS26=0.94;SBS59=0.06
SBS44+SBS56	0.542438	SBS44=0.98;SBS56=0.02
SBS12+SBS43	0.542425	SBS12=0.78;SBS43=0.22
SBS10a+SBS44	0.542281	SBS10a=0.01;SBS44=0.99
SBS26+SBS34	0.542253	SBS26=0.93;SBS34=0.07
SBS1+SBS15	0.54219	SBS1=0.38;SBS15=0.62
SBS17b+SBS44	0.542183	SBS17b=0.01;SBS44=0.99
SBS10a+SBS26	0.541945	SBS10a=0.04;SBS26=0.96
SBS44+SBS90	0.5419	SBS44=0.99;SBS90=0.01
SBS34+SBS44	0.541843	SBS34=0.01;SBS44=0.99
SBS14+SBS44	0.541772	SBS14=0;SBS44=1
SBS20+SBS44	0.541772	SBS20=0;SBS44=1
SBS19+SBS29	0.54172	SBS19=0.42;SBS29=0.58
SBS37+SBS47	0.541708	SBS37=0.76;SBS47=0.24
SBS4+SBS23	0.541591	SBS4=0.61;SBS23=0.39
SBS7b+SBS33	0.541278	SBS7b=0.62;SBS33=0.38
SBS7b+SBS42	0.540919	SBS7b=0.38;SBS42=0.62
SBS7b+SBS57	0.540719	SBS7b=0.47;SBS57=0.53
SBS7c+SBS26	0.540664	SBS7c=0.08;SBS26=0.92
SBS1+SBS43	0.540404	SBS1=0.53;SBS43=0.47
SBS21+SBS39	0.540317	SBS21=0.19;SBS39=0.81
SBS7b+SBS20	0.540138	SBS7b=0.54;SBS20=0.46
SBS7d+SBS15	0.539815	SBS7d=0.31;SBS15=0.69
SBS20+SBS50	0.53965	SBS20=0.39;SBS50=0.61
SBS12+SBS53	0.53936	SBS12=0.82;SBS53=0.18
SBS12+SBS93	0.539334	SBS12=0.59;SBS93=0.41
SBS7d+SBS26	0.539226	SBS7d=0.06;SBS26=0.94
SBS26+SBS28	0.539011	SBS26=0.96;SBS28=0.04
SBS41+SBS50	0.538826	SBS41=0.5;SBS50=0.5
SBS4+SBS39	0.538814	SBS4=0.32;SBS39=0.68
SBS53+SBS87	0.538746	SBS53=0.19;SBS87=0.81
SBS26+SBS48	0.538532	SBS26=0.98;SBS48=0.02
SBS11+SBS31	0.538426	SBS11=0.47;SBS31=0.53
SBS9+SBS51	0.538301	SBS9=0.58;SBS51=0.42
SBS12+SBS41	0.538047	SBS12=0.67;SBS41=0.33
SBS12+SBS26	0.538047	SBS12=0.17;SBS26=0.83
SBS26+SBS90	0.538011	SBS26=0.97;SBS90=0.03
SBS14+SBS87	0.537856	SBS14=0.19;SBS87=0.81
SBS10b+SBS39	0.537819	SBS10b=0.13;SBS39=0.87
SBS50+SBS57	0.537783	SBS50=0.55;SBS57=0.45
SBS12+SBS45	0.537716	SBS12=0.83;SBS45=0.17
SBS24+SBS31	0.537634	SBS24=0.49;SBS31=0.51
SBS7b+SBS21	0.537467	SBS7b=0.57;SBS21=0.43
SBS12+SBS14	0.537366	SBS12=0.82;SBS14=0.18
SBS33+SBS42	0.537223	SBS33=0.27;SBS42=0.73
SBS17a+SBS26	0.537147	SBS17a=0.01;SBS26=0.99
SBS17b+SBS26	0.537019	SBS17b=0;SBS26=1
SBS21+SBS26	0.537019	SBS21=0;SBS26=1
SBS16+SBS84	0.536865	SBS16=0.5;SBS84=0.5
SBS10c+SBS39	0.536609	SBS10c=0.25;SBS39=0.75
SBS8+SBS39	0.536606	SBS8=0.36;SBS39=0.64
SBS29+SBS31	0.536281	SBS29=0.46;SBS31=0.54
SBS1+SBS7d	0.536008	SBS1=0.58;SBS7d=0.42
SBS41+SBS42	0.535835	SBS41=0.45;SBS42=0.55
SBS51+SBS93	0.535753	SBS51=0.43;SBS93=0.57
SBS50+SBS84	0.535682	SBS50=0.57;SBS84=0.43
SBS8+SBS19	0.535607	SBS8=0.66;SBS19=0.34
SBS15+SBS55	0.535493	SBS15=0.7;SBS55=0.3
SBS10b+SBS15	0.53545	SBS10b=0.25;SBS15=0.75
SBS10b+SBS87	0.53538	SBS10b=0.15;SBS87=0.85
SBS45+SBS87	0.535234	SBS45=0.17;SBS87=0.83
SBS16+SBS24	0.534794	SBS16=0.42;SBS24=0.58
SBS23+SBS41	0.534735	SBS23=0.41;SBS41=0.59
SBS37+SBS86	0.534486	SBS37=0.74;SBS86=0.26
SBS42+SBS88	0.53429	SBS42=0.66;SBS88=0.34
SBS31+SBS42	0.534258	SBS31=0.47;SBS42=0.53
SBS18+SBS23	0.534187	SBS18=0.55;SBS23=0.45
SBS31+SBS33	0.534175	SBS31=0.71;SBS33=0.29
SBS12+SBS38	0.534168	SBS12=0.86;SBS38=0.14
SBS38+SBS87	0.533609	SBS38=0.15;SBS87=0.85
SBS23+SBS57	0.533078	SBS23=0.46;SBS57=0.54
SBS10c+SBS37	0.53304	SBS10c=0.26;SBS37=0.74
SBS2+SBS39	0.533028	SBS2=0.1;SBS39=0.9
SBS2+SBS54	0.533003	SBS2=0.21;SBS54=0.79
SBS7b+SBS85	0.532932	SBS7b=0.48;SBS85=0.52
SBS7b+SBS50	0.532764	SBS7b=0.43;SBS50=0.57
SBS15+SBS20	0.532217	SBS15=0.63;SBS20=0.37
SBS39+SBS93	0.532211	SBS39=0.64;SBS93=0.36
SBS12+SBS16	0.53192	SBS12=0.75;SBS16=0.25
SBS2+SBS15	0.53188	SBS2=0.19;SBS15=0.81
SBS23+SBS85	0.53163	SBS23=0.46;SBS85=0.54
SBS36+SBS37	0.531628	SBS36=0.19;SBS37=0.81
SBS10c+SBS54	0.531587	SBS10c=0.44;SBS54=0.56
SBS31+SBS41	0.531552	SBS31=0.53;SBS41=0.47
SBS1+SBS87	0.531322	SBS1=0.23;SBS87=0.77
SBS15+SBS17a	0.530827	SBS15=0.77;SBS17a=0.23
SBS7a+SBS51	0.530574	SBS7a=0.29;SBS51=0.71
SBS11+SBS55	0.530552	SBS11=0.71;SBS55=0.29
SBS19+SBS24	0.530538	SBS19=0.39;SBS24=0.61
SBS33+SBS50	0.530464	SBS33=0.31;SBS50=0.69
SBS23+SBS88	0.530274	SBS23=0.53;SBS88=0.47
SBS60+SBS87	0.530252	SBS60=0.09;SBS87=0.91
SBS12+SBS60	0.529916	SBS12=0.92;SBS60=0.08
SBS12+SBS13	0.529115	SBS12=0.89;SBS13=0.11
SBS18+SBS31	0.528981	SBS18=0.43;SBS31=0.57
SBS50+SBS88	0.528837	SBS50=0.61;SBS88=0.39
SBS42+SBS85	0.528689	SBS42=0.6;SBS85=0.4
SBS1+SBS2	0.528603	SBS1=0.72;SBS2=0.28
SBS39+SBS47	0.528546	SBS39=0.8;SBS47=0.2
SBS16+SBS29	0.528121	SBS16=0.45;SBS29=0.55
SBS43+SBS54	0.528065	SBS43=0.35;SBS54=0.65
SBS1+SBS86	0.527993	SBS1=0.47;SBS86=0.53
SBS13+SBS87	0.527977	SBS13=0.11;SBS87=0.89
SBS12+SBS37	0.527837	SBS12=0.53;SBS37=0.47
SBS11+SBS17a	0.527487	SBS11=0.77;SBS17a=0.23
SBS7b+SBS10c	0.527423	SBS7b=0.5;SBS10c=0.5
SBS11+SBS35	0.527352	SBS11=0.53;SBS35=0.47
SBS23+SBS33	0.526978	SBS23=0.62;SBS33=0.38
SBS39+SBS88	0.526628	SBS39=0.8;SBS88=0.2
SBS31+SBS57	0.526135	SBS31=0.58;SBS57=0.42
SBS15+SBS84	0.526022	SBS15=0.6;SBS84=0.4
SBS4+SBS19	0.525873	SBS4=0.63;SBS19=0.37
SBS21+SBS50	0.525813	SBS21=0.35;SBS50=0.65
SBS39+SBS85	0.525327	SBS39=0.76;SBS85=0.24
SBS24+SBS93	0.525295	SBS24=0.42;SBS93=0.58
SBS7c+SBS87	0.525216	SBS7c=0.15;SBS87=0.85
SBS11+SBS47	0.524975	SBS11=0.63;SBS47=0.37
SBS37+SBS45	0.524913	SBS37=0.85;SBS45=0.15
SBS11+SBS36	0.524908	SBS11=0.68;SBS36=0.32
SBS37+SBS53	0.524776	SBS37=0.85;SBS53=0.15
SBS20+SBS51	0.52474	SBS20=0.37;SBS51=0.63
SBS84+SBS93	0.52464	SBS84=0.35;SBS93=0.65
SBS12+SBS33	0.524547	SBS12=0.86;SBS33=0.14
SBS23+SBS24	0.524485	SBS23=0.41;SBS24=0.59
SBS7d+SBS11	0.524429	SBS7d=0.29;SBS11=0.71
SBS24+SBS51	0.524369	SBS24=0.5;SBS51=0.5
SBS1+SBS55	0.524188	SBS1=0.61;SBS55=0.39
SBS14+SBS37	0.523814	SBS14=0.16;SBS37=0.84
SBS11+SBS53	0.523714	SBS11=0.72;SBS53=0.28
SBS51+SBS57	0.523616	SBS51=0.56;SBS57=0.44
SBS10d+SBS87	0.523246	SBS10d=0.1;SBS87=0.9
SBS21+SBS31	0.523241	SBS21=0.32;SBS31=0.68
SBS12+SBS27	0.522878	SBS12=0.89;SBS27=0.11
SBS7d+SBS54	0.522517	SBS7d=0.31;SBS54=0.69
SBS18+SBS19	0.521826	SBS18=0.56;SBS19=0.44
SBS27+SBS87	0.521619	SBS27=0.11;SBS87=0.89
SBS22+SBS87	0.521504	SBS22=0.14;SBS87=0.86
SBS56+SBS87	0.521476	SBS56=0.09;SBS87=0.91
SBS21+SBS42	0.521282	SBS21=0.3;SBS42=0.7
SBS10b+SBS11	0.520818	SBS10b=0.23;SBS11=0.77
SBS4+SBS16	0.520796	SBS4=0.59;SBS16=0.41
SBS12+SBS49	0.520586	SBS12=0.93;SBS49=0.07
SBS59+SBS87	0.520443	SBS59=0.07;SBS87=0.93
SBS11+SBS14	0.520334	SBS11=0.72;SBS14=0.28
SBS87+SBS91	0.520321	SBS87=0.92;SBS91=0.08
SBS54+SBS55	0.520247	SBS54=0.71;SBS55=0.29
SBS37+SBS38	0.52003	SBS37=0.88;SBS38=0.12
SBS12+SBS85	0.519875	SBS12=0.81;SBS85=0.19
SBS52+SBS87	0.51983	SBS52=0.07;SBS87=0.93
SBS9+SBS24	0.519816	SBS9=0.58;SBS24=0.42
SBS7b+SBS84	0.519585	SBS7b=0.51;SBS84=0.49
SBS31+SBS88	0.519405	SBS31=0.65;SBS88=0.35
SBS31+SBS85	0.519307	SBS31=0.58;SBS85=0.42
SBS35+SBS39	0.51921	SBS35=0.26;SBS39=0.74
SBS24+SBS57	0.519209	SBS24=0.56;SBS57=0.44
SBS11+SBS45	0.51892	SBS11=0.74;SBS45=0.26
SBS10d+SBS12	0.518545	SBS10d=0.08;SBS12=0.92
SBS10a+SBS87	0.518545	SBS10a=0.05;SBS87=0.95
SBS12+SBS91	0.518516	SBS12=0.93;SBS91=0.07
SBS7a+SBS16	0.518482	SBS7a=0.35;SBS16=0.65
SBS12+SBS56	0.518307	SBS12=0.93;SBS56=0.07
SBS12+SBS22	0.518114	SBS12=0.88;SBS22=0.12
SBS7d+SBS39	0.518087	SBS7d=0.14;SBS39=0.86
SBS7b+SBS43	0.517682	SBS7b=0.6;SBS43=0.4
SBS12+SBS88	0.517667	SBS12=0.86;SBS88=0.14
SBS8+SBS42	0.517633	SBS8=0.5;SBS42=0.5
SBS42+SBS43	0.517605	SBS42=0.71;SBS43=0.29
SBS7b+SBS86	0.517548	SBS7b=0.52;SBS86=0.48
SBS49+SBS87	0.517496	SBS49=0.05;SBS87=0.95
SBS1+SBS17a	0.517313	SBS1=0.69;SBS17a=0.31
SBS1+SBS36	0.517269	SBS1=0.58;SBS36=0.42
SBS9+SBS84	0.51726	SBS9=0.66;SBS84=0.34
SBS12+SBS52	0.517193	SBS12=0.93;SBS52=0.07
SBS19+SBS41	0.517151	SBS19=0.4;SBS41=0.6
SBS28+SBS87	0.51715	SBS28=0.05;SBS87=0.95
SBS11+SBS19	0.517126	SBS11=0.64;SBS19=0.36
SBS34+SBS87	0.517063	SBS34=0.06;SBS87=0.94
SBS16+SBS37	0.517007	SBS16=0.22;SBS37=0.78
SBS12+SBS59	0.517004	SBS12=0.94;SBS59=0.06
SBS37+SBS55	0.516866	SBS37=0.86;SBS55=0.14
SBS9+SBS29	0.516749	SBS9=0.62;SBS29=0.38
SBS8+SBS31	0.516482	SBS8=0.53;SBS31=0.47
SBS42+SBS86	0.516429	SBS42=0.65;SBS86=0.35
SBS33+SBS51	0.516354	SBS33=0.29;SBS51=0.71
SBS37+SBS43	0.516328	SBS37=0.84;SBS43=0.16
SBS7a+SBS9	0.516327	SBS7a=0.22;SBS9=0.78
SBS39+SBS43	0.516175	SBS39=0.84;SBS43=0.16
SBS29+SBS93	0.516074	SBS29=0.39;SBS93=0.61
SBS21+SBS51	0.515988	SBS21=0.34;SBS51=0.66
SBS39+SBS41	0.515937	SBS39=0.74;SBS41=0.26
SBS10a+SBS12	0.515924	SBS10a=0.04;SBS12=0.96
SBS15+SBS36	0.5159	SBS15=0.71;SBS36=0.29
SBS21+SBS23	0.515893	SBS21=0.43;SBS23=0.57
SBS12+SBS28	0.515819	SBS12=0.94;SBS28=0.06
SBS12+SBS34	0.515624	SBS12=0.94;SBS34=0.06
SBS31+SBS84	0.515593	SBS31=0.61;SBS84=0.39
SBS24+SBS50	0.515591	SBS24=0.5;SBS50=0.5
SBS16+SBS18	0.515373	SBS16=0.48;SBS18=0.52
SBS36+SBS54	0.515043	SBS36=0.32;SBS54=0.68
SBS11+SBS42	0.514844	SBS11=0.48;SBS42=0.52
SBS48+SBS87	0.514628	SBS48=0.02;SBS87=0.98
SBS1+SBS53	0.514532	SBS1=0.63;SBS53=0.37
SBS29+SBS42	0.514448	SBS29=0.41;SBS42=0.59
SBS4+SBS31	0.514374	SBS4=0.49;SBS31=0.51
SBS4+SBS9	0.514354	SBS4=0.43;SBS9=0.57
SBS17b+SBS87	0.51432	SBS17b=0.02;SBS87=0.98
SBS87+SBS90	0.514198	SBS87=0.98;SBS90=0.02
SBS10c+SBS23	0.51409	SBS10c=0.51;SBS23=0.49
SBS13+SBS37	0.51408	SBS13=0.09;SBS37=0.91
SBS9+SBS37	0.514016	SBS9=0.34;SBS37=0.66
SBS10c+SBS31	0.513898	SBS10c=0.39;SBS31=0.61
SBS50+SBS85	0.513633	SBS50=0.56;SBS85=0.44
SBS37+SBS93	0.513507	SBS37=0.67;SBS93=0.33
SBS29+SBS57	0.513347	SBS29=0.53;SBS57=0.47
SBS35+SBS51	0.513298	SBS35=0.46;SBS51=0.54
SBS11+SBS38	0.513102	SBS11=0.79;SBS38=0.21
SBS7c+SBS12	0.513049	SBS7c=0.06;SBS12=0.94
SBS7a+SBS42	0.513032	SBS7a=0.24;SBS42=0.76
SBS37+SBS57	0.512887	SBS37=0.78;SBS57=0.22
SBS37+SBS41	0.512799	SBS37=0.75;SBS41=0.25
SBS53+SBS54	0.512785	SBS53=0.28;SBS54=0.72
SBS19+SBS88	0.512574	SBS19=0.52;SBS88=0.48
SBS7d+SBS12	0.512547	SBS7d=0.05;SBS12=0.95
SBS12+SBS48	0.512444	SBS12=0.98;SBS48=0.02
SBS19+SBS57	0.512332	SBS19=0.45;SBS57=0.55
SBS12+SBS17a	0.512304	SBS12=0.97;SBS17a=0.03
SBS21+SBS54	0.511839	SBS21=0.33;SBS54=0.67
SBS19+SBS33	0.511774	SBS19=0.61;SBS33=0.39
SBS12+SBS90	0.511515	SBS12=0.98;SBS90=0.02
SBS12+SBS17b	0.511508	SBS12=0.98;SBS17b=0.02
SBS8+SBS84	0.511476	SBS8=0.63;SBS84=0.37
SBS39+SBS55	0.511329	SBS39=0.88;SBS55=0.12
SBS16+SBS20	0.511066	SBS16=0.55;SBS20=0.45
SBS12+SBS21	0.511033	SBS12=1;SBS21=0
SBS15+SBS53	0.510956	SBS15=0.77;SBS53=0.23
SBS19+SBS85	0.510427	SBS19=0.45;SBS85=0.55
SBS20+SBS31	0.51023	SBS20=0.34;SBS31=0.66
SBS7c+SBS15	0.510149	SBS7c=0.24;SBS15=0.76
SBS14+SBS15	0.510053	SBS14=0.23;SBS15=0.77
SBS13+SBS15	0.509774	SBS13=0.16;SBS15=0.84
SBS15+SBS60	0.509763	SBS15=0.87;SBS60=0.13
SBS31+SBS86	0.509758	SBS31=0.63;SBS86=0.37
SBS4+SBS84	0.509057	SBS4=0.6;SBS84=0.4
SBS4+SBS57	0.508982	SBS4=0.57;SBS57=0.43
SBS17a+SBS39	0.508869	SBS17a=0.09;SBS39=0.91
SBS41+SBS51	0.50876	SBS41=0.48;SBS51=0.52
SBS7a+SBS93	0.508679	SBS7a=0.22;SBS93=0.78
SBS18+SBS42	0.508524	SBS18=0.38;SBS42=0.62
SBS27+SBS37	0.508277	SBS27=0.1;SBS37=0.9
SBS10c+SBS50	0.508187	SBS10c=0.41;SBS50=0.59
SBS31+SBS43	0.50793	SBS31=0.7;SBS43=0.3
SBS8+SBS16	0.507897	SBS8=0.63;SBS16=0.37
SBS1+SBS45	0.507757	SBS1=0.66;SBS45=0.34
SBS14+SBS39	0.507555	SBS14=0.12;SBS39=0.88
SBS10b+SBS31	0.507484	SBS10b=0.22;SBS31=0.78
SBS19+SBS21	0.506836	SBS19=0.56;SBS21=0.44
SBS7a+SBS8	0.506544	SBS7a=0.24;SBS8=0.76
SBS4+SBS93	0.50643	SBS4=0.44;SBS93=0.56
SBS37+SBS49	0.506316	SBS37=0.94;SBS49=0.06
SBS15+SBS22	0.506187	SBS15=0.76;SBS22=0.24
SBS45+SBS54	0.506182	SBS45=0.25;SBS54=0.75
SBS42+SBS47	0.505978	SBS42=0.7;SBS47=0.3
SBS16+SBS35	0.505817	SBS16=0.46;SBS35=0.54
SBS16+SBS57	0.505813	SBS16=0.48;SBS57=0.52
SBS29+SBS84	0.505661	SBS29=0.55;SBS84=0.45
SBS11+SBS13	0.505471	SBS11=0.83;SBS13=0.17
SBS1+SBS14	0.505457	SBS1=0.65;SBS14=0.35
SBS37+SBS60	0.505357	SBS37=0.95;SBS60=0.05
SBS10b+SBS42	0.505355	SBS10b=0.19;SBS42=0.81
SBS36+SBS39	0.505264	SBS36=0.13;SBS39=0.87
SBS4+SBS42	0.505015	SBS4=0.44;SBS42=0.56
SBS11+SBS60	0.504931	SBS11=0.87;SBS60=0.13
SBS14+SBS54	0.504492	SBS14=0.26;SBS54=0.74
SBS1+SBS38	0.504334	SBS1=0.71;SBS38=0.29
SBS23+SBS86	0.504311	SBS23=0.52;SBS86=0.48
SBS31+SBS47	0.504148	SBS31=0.67;SBS47=0.33
SBS15+SBS45	0.504003	SBS15=0.81;SBS45=0.19
SBS1+SBS10b	0.503769	SBS1=0.71;SBS10b=0.29
SBS37+SBS91	0.503735	SBS37=0.94;SBS91=0.06
SBS22+SBS37	0.503611	SBS22=0.1;SBS37=0.9
SBS38+SBS54	0.503569	SBS38=0.21;SBS54=0.79
SBS10d+SBS37	0.503345	SBS10d=0.07;SBS37=0.93
SBS9+SBS20	0.50305	SBS9=0.71;SBS20=0.29
SBS37+SBS56	0.502824	SBS37=0.94;SBS56=0.06
SBS23+SBS47	0.502782	SBS23=0.55;SBS47=0.45
SBS37+SBS52	0.502646	SBS37=0.94;SBS52=0.06
SBS42+SBS55	0.502559	SBS42=0.77;SBS55=0.23
SBS39+SBS53	0.502538	SBS39=0.9;SBS53=0.1
SBS4+SBS51	0.502491	SBS4=0.5;SBS51=0.5
SBS50+SBS51	0.502475	SBS50=0.5;SBS51=0.5
SBS24+SBS41	0.502449	SBS24=0.51;SBS41=0.49
SBS29+SBS51	0.502305	SBS29=0.45;SBS51=0.55
SBS23+SBS43	0.502106	SBS23=0.6;SBS43=0.4
SBS7b+SBS11	0.501913	SBS7b=0.36;SBS11=0.64
SBS19+SBS42	0.501908	SBS19=0.32;SBS42=0.68
SBS37+SBS85	0.501785	SBS37=0.86;SBS85=0.14
SBS9+SBS16	0.501783	SBS9=0.66;SBS16=0.34
SBS21+SBS37	0.501329	SBS21=0.09;SBS37=0.91
SBS37+SBS59	0.501283	SBS37=0.95;SBS59=0.05
SBS18+SBS93	0.501142	SBS18=0.37;SBS93=0.63
SBS15+SBS27	0.500978	SBS15=0.84;SBS27=0.16
SBS11+SBS22	0.500913	SBS11=0.76;SBS22=0.24
SBS10c+SBS19	0.500843	SBS10c=0.52;SBS19=0.48
SBS34+SBS37	0.500825	SBS34=0.05;SBS37=0.95
SBS2+SBS42	0.500593	SBS2=0.14;SBS42=0.86
SBS15+SBS38	0.500589	SBS15=0.85;SBS38=0.15
SBS10a+SBS37	0.500557	SBS10a=0.03;SBS37=0.97
SBS29+SBS41	0.500549	SBS29=0.48;SBS41=0.52
SBS7c+SBS11	0.500464	SBS7c=0.22;SBS11=0.78
SBS8+SBS9	0.500436	SBS8=0.47;SBS9=0.53
SBS57+SBS84	0.500157	SBS57=0.52;SBS84=0.48
SBS7a+SBS24	0.500014	SBS7a=0.28;SBS24=0.72
SBS51+SBS86	0.499164	SBS51=0.61;SBS86=0.39
SBS39+SBS45	0.499022	SBS39=0.91;SBS45=0.09
SBS38+SBS39	0.498872	SBS38=0.08;SBS39=0.92
SBS10c+SBS42	0.498734	SBS10c=0.34;SBS42=0.66
SBS18+SBS50	0.498713	SBS18=0.43;SBS50=0.57
SBS7d+SBS37	0.498338	SBS7d=0.05;SBS37=0.95
SBS4+SBS50	0.498293	SBS4=0.5;SBS50=0.5
SBS20+SBS23	0.498269	SBS20=0.45;SBS23=0.55
SBS11+SBS84	0.498249	SBS11=0.69;SBS84=0.31
SBS2+SBS11	0.498204	SBS2=0.12;SBS11=0.88
SBS10c+SBS51	0.497842	SBS10c=0.4;SBS51=0.6
SBS19+SBS20	0.497799	SBS19=0.53;SBS20=0.47
SBS10d+SBS15	0.497681	SBS10d=0.12;SBS15=0.88
SBS8+SBS57	0.497638	SBS8=0.61;SBS57=0.39
SBS7d+SBS31	0.497509	SBS7d=0.25;SBS31=0.75
SBS37+SBS48	0.497467	SBS37=0.98;SBS48=0.02
SBS7a+SBS31	0.497433	SBS7a=0.24;SBS31=0.76
SBS7a+SBS29	0.497419	SBS7a=0.31;SBS29=0.69
SBS11+SBS56	0.49729	SBS11=0.86;SBS56=0.14
SBS17a+SBS37	0.49728	SBS17a=0.03;SBS37=0.97
SBS7b+SBS55	0.497084	SBS7b=0.68;SBS55=0.32
SBS7c+SBS37	0.49702	SBS7c=0.03;SBS37=0.97
SBS10d+SBS11	0.497007	SBS10d=0.15;SBS11=0.85
SBS39+SBS60	0.496982	SBS39=0.95;SBS60=0.05
SBS16+SBS93	0.496861	SBS16=0.35;SBS93=0.65
SBS7d+SBS42	0.496837	SBS7d=0.23;SBS42=0.77
SBS18+SBS51	0.496807	SBS18=0.43;SBS51=0.57
SBS15+SBS56	0.496792	SBS15=0.89;SBS56=0.11
SBS37+SBS88	0.496634	SBS37=0.96;SBS88=0.04
SBS11+SBS49	0.496628	SBS11=0.88;SBS49=0.12
SBS37+SBS90	0.496553	SBS37=0.98;SBS90=0.02
SBS15+SBS49	0.496549	SBS15=0.91;SBS49=0.09
SBS31+SBS55	0.496454	SBS31=0.76;SBS55=0.24
SBS11+SBS27	0.49615	SBS11=0.84;SBS27=0.16
SBS17b+SBS37	0.496124	SBS17b=0;SBS37=1
SBS28+SBS37	0.496124	SBS28=0;SBS37=1
SBS18+SBS84	0.496022	SBS18=0.53;SBS84=0.47
SBS1+SBS13	0.495591	SBS1=0.77;SBS13=0.23
SBS1+SBS7c	0.495468	SBS1=0.68;SBS7c=0.32
SBS15+SBS91	0.495368	SBS15=0.91;SBS91=0.09
SBS50+SBS86	0.495301	SBS50=0.62;SBS86=0.38
SBS54+SBS60	0.495098	SBS54=0.87;SBS60=0.13
SBS18+SBS57	0.494973	SBS18=0.5;SBS57=0.5
SBS13+SBS54	0.49494	SBS13=0.16;SBS54=0.84
SBS4+SBS41	0.494891	SBS4=0.53;SBS41=0.47
SBS4+SBS7a	0.49489	SBS4=0.73;SBS7a=0.27
SBS15+SBS28	0.494886	SBS15=0.92;SBS28=0.08
SBS15+SBS59	0.494755	SBS15=0.92;SBS59=0.08
SBS15+SBS34	0.494478	SBS15=0.91;SBS34=0.09
SBS17a+SBS42	0.494474	SBS17a=0.17;SBS42=0.83
SBS2+SBS31	0.494414	SBS2=0.15;SBS31=0.85
SBS15+SBS52	0.494202	SBS15=0.92;SBS52=0.08
SBS11+SBS52	0.494178	SBS11=0.88;SBS52=0.12
SBS24+SBS85	0.49402	SBS24=0.57;SBS85=0.43
SBS11+SBS91	0.493951	SBS11=0.88;SBS91=0.12
SBS1+SBS60	0.493867	SBS1=0.82;SBS60=0.18
SBS35+SBS50	0.493319	SBS35=0.44;SBS50=0.56
SBS7b+SBS7d	0.49329	SBS7b=0.68;SBS7d=0.32
SBS11+SBS59	0.493193	SBS11=0.89;SBS59=0.11
SBS10a+SBS15	0.493039	SBS10a=0.05;SBS15=0.95
SBS7b+SBS14	0.492988	SBS7b=0.68;SBS14=0.32
SBS11+SBS34	0.492765	SBS11=0.88;SBS34=0.12
SBS51+SBS88	0.492699	SBS51=0.65;SBS88=0.35
SBS20+SBS93	0.492616	SBS20=0.29;SBS93=0.71
SBS7b+SBS47	0.492579	SBS7b=0.6;SBS47=0.4
SBS15+SBS90	0.492552	SBS15=0.93;SBS90=0.07
SBS11+SBS23	0.49251	SBS11=0.74;SBS23=0.26
SBS27+SBS39	0.49235	SBS27=0.06;SBS39=0.94
SBS24+SBS33	0.492262	SBS24=0.71;SBS33=0.29
SBS7b+SBS17a	0.492099	SBS7b=0.75;SBS17a=0.25
SBS7c+SBS54	0.491868	SBS7c=0.22;SBS54=0.78
SBS15+SBS48	0.491728	SBS15=0.97;SBS48=0.03
SBS10b+SBS51	0.491607	SBS10b=0.22;SBS51=0.78
SBS33+SBS84	0.490986	SBS33=0.36;SBS84=0.64
SBS15+SBS17b	0.490929	SBS15=0.97;SBS17b=0.03
SBS1+SBS22	0.490874	SBS1=0.68;SBS22=0.32
SBS33+SBS93	0.490793	SBS33=0.22;SBS93=0.78
SBS7b+SBS36	0.490722	SBS7b=0.65;SBS36=0.35
SBS24+SBS42	0.490684	SBS24=0.4;SBS42=0.6
SBS7a+SBS11	0.490672	SBS7a=0.14;SBS11=0.86
SBS16+SBS33	0.490567	SBS16=0.65;SBS33=0.35
SBS11+SBS28	0.490495	SBS11=0.91;SBS28=0.09
SBS9+SBS35	0.490451	SBS9=0.63;SBS35=0.37
SBS10b+SBS23	0.490447	SBS10b=0.29;SBS23=0.71
SBS7d+SBS50	0.49042	SBS7d=0.27;SBS50=0.73
SBS10d+SBS39	0.490152	SBS10d=0.05;SBS39=0.95
SBS10a+SBS11	0.490005	SBS10a=0.07;SBS11=0.93
SBS9+SBS33	0.489959	SBS9=0.78;SBS33=0.22
SBS39+SBS49	0.489957	SBS39=0.97;SBS49=0.03
SBS9+SBS18	0.4898	SBS9=0.65;SBS18=0.35
SBS27+SBS54	0.489706	SBS27=0.18;SBS54=0.82
SBS39+SBS56	0.489454	SBS39=0.96;SBS56=0.04
SBS39+SBS91	0.489116	SBS39=0.96;SBS91=0.04
SBS24+SBS88	0.489022	SBS24=0.63;SBS88=0.37
SBS8+SBS33	0.489021	SBS8=0.76;SBS33=0.24
SBS29+SBS50	0.489004	SBS29=0.44;SBS50=0.56
SBS1+SBS27	0.488881	SBS1=0.75;SBS27=0.25
SBS7b+SBS53	0.488878	SBS7b=0.7;SBS53=0.3
SBS7c+SBS39	0.488806	SBS7c=0.05;SBS39=0.95
SBS39+SBS52	0.488352	SBS39=0.97;SBS52=0.03
SBS1+SBS10d	0.488025	SBS1=0.78;SBS10d=0.22
SBS10a+SBS39	0.487955	SBS10a=0.02;SBS39=0.98
SBS8+SBS93	0.487936	SBS8=0.47;SBS93=0.53
SBS22+SBS39	0.487888	SBS22=0.05;SBS39=0.95
SBS39+SBS59	0.487796	SBS39=0.97;SBS59=0.03
SBS29+SBS85	0.487774	SBS29=0.54;SBS85=0.46
SBS19+SBS86	0.487439	SBS19=0.5;SBS86=0.5
SBS20+SBS42	0.487421	SBS20=0.27;SBS42=0.73
SBS17a+SBS54	0.487412	SBS17a=0.15;SBS54=0.85
SBS11+SBS90	0.487196	SBS11=0.93;SBS90=0.07
SBS34+SBS39	0.487098	SBS34=0.03;SBS39=0.97
SBS22+SBS54	0.486748	SBS22=0.22;SBS54=0.78
SBS11+SBS48	0.486538	SBS11=0.96;SBS48=0.04
SBS19+SBS43	0.486535	SBS19=0.59;SBS43=0.41
SBS10b+SBS50	0.486376	SBS10b=0.21;SBS50=0.79
SBS41+SBS84	0.486349	SBS41=0.56;SBS84=0.44
SBS7b+SBS35	0.486219	SBS7b=0.51;SBS35=0.49
SBS16+SBS21	0.485994	SBS16=0.61;SBS21=0.39
SBS28+SBS39	0.485874	SBS28=0.01;SBS39=0.99
SBS39+SBS48	0.485817	SBS39=0.99;SBS48=0.01
SBS1+SBS56	0.485815	SBS1=0.81;SBS56=0.19
SBS11+SBS17b	0.485737	SBS11=0.96;SBS17b=0.04
SBS1+SBS49	0.485562	SBS1=0.84;SBS49=0.16
SBS13+SBS39	0.485238	SBS13=0;SBS39=1
SBS17b+SBS39	0.485238	SBS17b=0;SBS39=1
SBS39+SBS86	0.485238	SBS39=1;SBS86=0
SBS39+SBS90	0.485238	SBS39=1;SBS90=0
SBS8+SBS51	0.485195	SBS8=0.53;SBS51=0.47
SBS16+SBS41	0.485015	SBS16=0.45;SBS41=0.55
SBS42+SBS53	0.484761	SBS42=0.81;SBS53=0.19
SBS7b+SBS45	0.4847	SBS7b=0.72;SBS45=0.28
SBS8+SBS50	0.484644	SBS8=0.52;SBS50=0.48
SBS4+SBS33	0.48464	SBS4=0.73;SBS33=0.27
SBS49+SBS54	0.484468	SBS49=0.11;SBS54=0.89
SBS23+SBS55	0.484404	SBS23=0.67;SBS55=0.33
SBS10d+SBS54	0.483953	SBS10d=0.13;SBS54=0.87
SBS54+SBS91	0.483679	SBS54=0.88;SBS91=0.12
SBS19+SBS47	0.483358	SBS19=0.55;SBS47=0.45
SBS1+SBS91	0.483266	SBS1=0.83;SBS91=0.17
SBS52+SBS54	0.483202	SBS52=0.11;SBS54=0.89
SBS1+SBS52	0.483162	SBS1=0.84;SBS52=0.16
SBS54+SBS56	0.482994	SBS54=0.88;SBS56=0.12
SBS7b+SBS31	0.48299	SBS7b=0.4;SBS31=0.6
SBS1+SBS59	0.482795	SBS1=0.85;SBS59=0.15
SBS4+SBS88	0.482309	SBS4=0.65;SBS88=0.35
SBS7a+SBS57	0.48198	SBS7a=0.32;SBS57=0.68
SBS7d+SBS23	0.481946	SBS7d=0.34;SBS23=0.66
SBS33+SBS57	0.481945	SBS33=0.33;SBS57=0.67
SBS34+SBS54	0.481846	SBS34=0.12;SBS54=0.88
SBS29+SBS88	0.480963	SBS29=0.6;SBS88=0.4
SBS29+SBS33	0.48073	SBS29=0.68;SBS33=0.32
SBS84+SBS85	0.480646	SBS84=0.49;SBS85=0.51
SBS17a+SBS50	0.480566	SBS17a=0.19;SBS50=0.81
SBS54+SBS59	0.48011	SBS54=0.91;SBS59=0.09
SBS28+SBS54	0.480047	SBS28=0.09;SBS54=0.91
SBS7d+SBS51	0.479971	SBS7d=0.25;SBS51=0.75
SBS1+SBS10a	0.479797	SBS1=0.9;SBS10a=0.1
SBS21+SBS24	0.479749	SBS21=0.33;SBS24=0.67
SBS1+SBS34	0.479736	SBS1=0.85;SBS34=0.15
SBS31+SBS53	0.479707	SBS31=0.79;SBS53=0.21
SBS1+SBS28	0.4796	SBS1=0.87;SBS28=0.13
SBS10a+SBS54	0.479402	SBS10a=0.07;SBS54=0.93
SBS31+SBS36	0.479231	SBS31=0.76;SBS36=0.24
SBS35+SBS57	0.479146	SBS35=0.52;SBS57=0.48
SBS7b+SBS38	0.479028	SBS7b=0.77;SBS38=0.23
SBS24+SBS84	0.478887	SBS24=0.58;SBS84=0.42
SBS4+SBS21	0.478746	SBS4=0.69;SBS21=0.31
SBS84+SBS88	0.478691	SBS84=0.56;SBS88=0.44
SBS10b+SBS16	0.478584	SBS10b=0.28;SBS16=0.72
SBS20+SBS57	0.478301	SBS20=0.42;SBS57=0.58
SBS7b+SBS23	0.478205	SBS7b=0.56;SBS23=0.44
SBS8+SBS21	0.478137	SBS8=0.72;SBS21=0.28
SBS35+SBS42	0.478127	SBS35=0.33;SBS42=0.67
SBS17a+SBS31	0.477677	SBS17a=0.16;SBS31=0.84
SBS7a+SBS23	0.477585	SBS7a=0.32;SBS23=0.68
SBS10c+SBS16	0.477423	SBS10c=0.47;SBS16=0.53
SBS21+SBS84	0.47698	SBS21=0.4;SBS84=0.6
SBS35+SBS93	0.476859	SBS35=0.37;SBS93=0.63
SBS16+SBS43	0.476782	SBS16=0.63;SBS43=0.37
SBS4+SBS85	0.476588	SBS4=0.59;SBS85=0.41
SBS54+SBS90	0.4765	SBS54=0.93;SBS90=0.07
SBS2+SBS51	0.476382	SBS2=0.16;SBS51=0.84
SBS17a+SBS23	0.47636	SBS17a=0.26;SBS23=0.74
SBS7b+SBS19	0.476094	SBS7b=0.6;SBS19=0.4
SBS18+SBS41	0.47602	SBS18=0.46;SBS41=0.54
SBS42+SBS60	0.475916	SBS42=0.91;SBS60=0.09
SBS1+SBS90	0.475879	SBS1=0.9;SBS90=0.1
SBS48+SBS54	0.475749	SBS48=0.03;SBS54=0.97
SBS33+SBS54	0.475669	SBS33=0.08;SBS54=0.92
SBS1+SBS48	0.475505	SBS1=0.95;SBS48=0.05
SBS10c+SBS84	0.474912	SBS10c=0.48;SBS84=0.52
SBS17b+SBS54	0.474758	SBS17b=0.03;SBS54=0.97
SBS1+SBS17b	0.474715	SBS1=0.95;SBS17b=0.05
SBS23+SBS36	0.474576	SBS23=0.64;SBS36=0.36
SBS7a+SBS18	0.474518	SBS7a=0.32;SBS18=0.68
SBS9+SBS86	0.474358	SBS9=0.71;SBS86=0.29
SBS2+SBS9	0.47434	SBS2=0.12;SBS9=0.88
SBS16+SBS86	0.474062	SBS16=0.55;SBS86=0.45
SBS7a+SBS41	0.473416	SBS7a=0.29;SBS41=0.71
SBS57+SBS93	0.473372	SBS57=0.35;SBS93=0.65
SBS2+SBS23	0.47337	SBS2=0.21;SBS23=0.79
SBS14+SBS31	0.473144	SBS14=0.2;SBS31=0.8
SBS10b+SBS19	0.473024	SBS10b=0.3;SBS19=0.7
SBS13+SBS42	0.472946	SBS13=0.11;SBS42=0.89
SBS9+SBS21	0.472752	SBS9=0.76;SBS21=0.24
SBS16+SBS47	0.472555	SBS16=0.59;SBS47=0.41
SBS7a+SBS84	0.472554	SBS7a=0.34;SBS84=0.66
SBS21+SBS29	0.472441	SBS21=0.36;SBS29=0.64
SBS7b+SBS10b	0.471818	SBS7b=0.79;SBS10b=0.21
SBS23+SBS42	0.471658	SBS23=0.29;SBS42=0.71
SBS7b+SBS13	0.471115	SBS7b=0.82;SBS13=0.18
SBS43+SBS93	0.470822	SBS43=0.23;SBS93=0.77
SBS23+SBS53	0.470568	SBS23=0.69;SBS53=0.31
SBS7b+SBS60	0.46991	SBS7b=0.86;SBS60=0.14
SBS13+SBS31	0.469815	SBS13=0.13;SBS31=0.87
SBS14+SBS23	0.469601	SBS14=0.31;SBS23=0.69
SBS31+SBS60	0.469552	SBS31=0.9;SBS60=0.1
SBS7a+SBS20	0.469424	SBS7a=0.4;SBS20=0.6
SBS50+SBS55	0.468884	SBS50=0.79;SBS55=0.21
SBS8+SBS41	0.468768	SBS8=0.58;SBS41=0.42
SBS7a+SBS50	0.468675	SBS7a=0.22;SBS50=0.78
SBS51+SBS53	0.468606	SBS51=0.78;SBS53=0.22
SBS38+SBS42	0.468564	SBS38=0.12;SBS42=0.88
SBS31+SBS45	0.468511	SBS31=0.83;SBS45=0.17
SBS7c+SBS42	0.468366	SBS7c=0.15;SBS42=0.85
SBS14+SBS50	0.468275	SBS14=0.22;SBS50=0.78
SBS23+SBS31	0.468115	SBS23=0.33;SBS31=0.67
SBS14+SBS51	0.467796	SBS14=0.23;SBS51=0.77
SBS50+SBS53	0.467779	SBS50=0.79;SBS53=0.21
SBS23+SBS45	0.467108	SBS23=0.71;SBS45=0.29
SBS2+SBS7b	0.467008	SBS2=0.15;SBS7b=0.85
SBS19+SBS55	0.46692	SBS19=0.66;SBS55=0.34
SBS31+SBS38	0.466834	SBS31=0.86;SBS38=0.14
SBS18+SBS85	0.466759	SBS18=0.52;SBS85=0.48
SBS36+SBS42	0.466035	SBS36=0.16;SBS42=0.84
SBS2+SBS16	0.466009	SBS2=0.21;SBS16=0.79
SBS36+SBS50	0.465801	SBS36=0.24;SBS50=0.76
SBS9+SBS10b	0.465577	SBS9=0.85;SBS10b=0.15
SBS7b+SBS22	0.465545	SBS7b=0.74;SBS22=0.26
SBS14+SBS42	0.464822	SBS14=0.13;SBS42=0.87
SBS7b+SBS7c	0.464481	SBS7b=0.77;SBS7c=0.23
SBS18+SBS33	0.464291	SBS18=0.67;SBS33=0.33
SBS7a+SBS88	0.464208	SBS7a=0.4;SBS88=0.6
SBS2+SBS93	0.464138	SBS2=0.12;SBS93=0.88
SBS8+SBS10b	0.464032	SBS8=0.82;SBS10b=0.18
SBS23+SBS35	0.463885	SBS23=0.51;SBS35=0.49
SBS18+SBS21	0.463561	SBS18=0.62;SBS21=0.38
SBS45+SBS50	0.463519	SBS45=0.19;SBS50=0.81
SBS42+SBS45	0.463347	SBS42=0.89;SBS45=0.11
SBS19+SBS35	0.463132	SBS19=0.46;SBS35=0.54
SBS43+SBS50	0.462938	SBS43=0.23;SBS50=0.77
SBS10b+SBS24	0.462861	SBS10b=0.22;SBS24=0.78
SBS42+SBS49	0.462579	SBS42=0.93;SBS49=0.07
SBS20+SBS24	0.462475	SBS20=0.35;SBS24=0.65
SBS7b+SBS27	0.462141	SBS7b=0.82;SBS27=0.18
SBS19+SBS31	0.46203	SBS19=0.26;SBS31=0.74
SBS7b+SBS56	0.461917	SBS7b=0.85;SBS56=0.15
SBS13+SBS50	0.461895	SBS13=0.14;SBS50=0.86
SBS16+SBS55	0.461871	SBS16=0.7;SBS55=0.3
SBS7b+SBS10d	0.461803	SBS7b=0.84;SBS10d=0.16
SBS7b+SBS49	0.461656	SBS7b=0.87;SBS49=0.13
SBS23+SBS38	0.461485	SBS23=0.76;SBS38=0.24
SBS47+SBS84	0.461407	SBS47=0.42;SBS84=0.58
SBS7d+SBS19	0.461235	SBS7d=0.34;SBS19=0.66
SBS17a+SBS19	0.461076	SBS17a=0.26;SBS19=0.74
SBS20+SBS41	0.460906	SBS20=0.38;SBS41=0.62
SBS33+SBS35	0.460621	SBS33=0.31;SBS35=0.69
SBS35+SBS84	0.460357	SBS35=0.53;SBS84=0.47
SBS24+SBS86	0.460345	SBS24=0.63;SBS86=0.37
SBS28+SBS42	0.460303	SBS28=0.06;SBS42=0.94
SBS35+SBS41	0.460301	SBS35=0.48;SBS41=0.52
SBS18+SBS88	0.460274	SBS18=0.59;SBS88=0.41
SBS10b+SBS93	0.460009	SBS10b=0.15;SBS93=0.85
SBS7a+SBS19	0.459842	SBS7a=0.34;SBS19=0.66
SBS10d+SBS31	0.459531	SBS10d=0.1;SBS31=0.9
SBS21+SBS93	0.459277	SBS21=0.23;SBS93=0.77
SBS31+SBS49	0.459212	SBS31=0.92;SBS49=0.08
SBS19+SBS36	0.459012	SBS19=0.63;SBS36=0.37
SBS22+SBS42	0.458978	SBS22=0.1;SBS42=0.9
SBS47+SBS93	0.458724	SBS47=0.25;SBS93=0.75
SBS42+SBS52	0.458676	SBS42=0.94;SBS52=0.06
SBS7b+SBS59	0.458582	SBS7b=0.88;SBS59=0.12
SBS7b+SBS52	0.458485	SBS7b=0.87;SBS52=0.13
SBS42+SBS91	0.458434	SBS42=0.94;SBS91=0.06
SBS9+SBS43	0.458342	SBS9=0.79;SBS43=0.21
SBS31+SBS56	0.458313	SBS31=0.91;SBS56=0.09
SBS34+SBS42	0.458192	SBS34=0.06;SBS42=0.94
SBS43+SBS84	0.458175	SBS43=0.37;SBS84=0.63
SBS7a+SBS21	0.458121	SBS7a=0.44;SBS21=0.56
SBS27+SBS42	0.458086	SBS27=0.07;SBS42=0.93
SBS7a+SBS33	0.457983	SBS7a=0.49;SBS33=0.51
SBS38+SBS50	0.457834	SBS38=0.14;SBS50=0.86
SBS24+SBS43	0.457735	SBS24=0.71;SBS43=0.29
SBS7a+SBS85	0.457543	SBS7a=0.34;SBS85=0.66
SBS7c+SBS50	0.457499	SBS7c=0.18;SBS50=0.82
SBS2+SBS50	0.457477	SBS2=0.11;SBS50=0.89
SBS21+SBS57	0.457398	SBS21=0.36;SBS57=0.64
SBS31+SBS52	0.457278	SBS31=0.92;SBS52=0.08
SBS4+SBS10b	0.457166	SBS4=0.79;SBS10b=0.21
SBS42+SBS84	0.457119	SBS42=0.87;SBS84=0.13
SBS7b+SBS91	0.457068	SBS7b=0.88;SBS91=0.12
SBS10c+SBS93	0.456936	SBS10c=0.29;SBS93=0.71
SBS10d+SBS42	0.456917	SBS10d=0.05;SBS42=0.95
SBS22+SBS50	0.456817	SBS22=0.2;SBS50=0.8
SBS7c+SBS31	0.456804	SBS7c=0.12;SBS31=0.88
SBS7d+SBS16	0.456795	SBS7d=0.31;SBS16=0.69
SBS8+SBS86	0.456756	SBS8=0.68;SBS86=0.32
SBS36+SBS51	0.456751	SBS36=0.23;SBS51=0.77
SBS31+SBS91	0.456749	SBS31=0.92;SBS91=0.08
SBS2+SBS24	0.456746	SBS2=0.16;SBS24=0.84
SBS24+SBS47	0.456701	SBS24=0.67;SBS47=0.33
SBS45+SBS51	0.456677	SBS45=0.19;SBS51=0.81
SBS42+SBS56	0.456531	SBS42=0.96;SBS56=0.04
SBS42+SBS48	0.456301	SBS42=0.98;SBS48=0.02
SBS14+SBS19	0.456291	SBS14=0.33;SBS19=0.67
SBS43+SBS57	0.456162	SBS43=0.35;SBS57=0.65
SBS9+SBS57	0.456014	SBS9=0.68;SBS57=0.32
SBS7b+SBS34	0.455997	SBS7b=0.88;SBS34=0.12
SBS42+SBS59	0.455906	SBS42=0.97;SBS59=0.03
SBS57+SBS86	0.455819	SBS57=0.57;SBS86=0.43
SBS38+SBS51	0.455524	SBS38=0.16;SBS51=0.84
SBS7b+SBS10a	0.455414	SBS7b=0.92;SBS10a=0.08
SBS17b+SBS42	0.455347	SBS17b=0.02;SBS42=0.98
SBS27+SBS31	0.455304	SBS27=0.09;SBS31=0.91
SBS10a+SBS31	0.455287	SBS10a=0.05;SBS31=0.95
SBS7b+SBS28	0.455209	SBS7b=0.9;SBS28=0.1
SBS7d+SBS24	0.455134	SBS7d=0.26;SBS24=0.74
SBS42+SBS90	0.455032	SBS42=0.98;SBS90=0.02
SBS17a+SBS51	0.454968	SBS17a=0.15;SBS51=0.85
SBS10a+SBS42	0.454954	SBS10a=0.01;SBS42=0.99
SBS31+SBS59	0.454921	SBS31=0.94;SBS59=0.06
SBS27+SBS50	0.454875	SBS27=0.14;SBS50=0.86
SBS31+SBS34	0.454646	SBS31=0.93;SBS34=0.07
SBS35+SBS88	0.454615	SBS35=0.6;SBS88=0.4
SBS9+SBS53	0.454538	SBS9=0.83;SBS53=0.17
SBS7a+SBS10c	0.454178	SBS7a=0.36;SBS10c=0.64
SBS55+SBS93	0.454147	SBS55=0.17;SBS93=0.83
SBS28+SBS31	0.454113	SBS28=0.06;SBS31=0.94
SBS19+SBS53	0.453626	SBS19=0.69;SBS53=0.31
SBS51+SBS85	0.453603	SBS51=0.67;SBS85=0.33
SBS9+SBS47	0.453367	SBS9=0.77;SBS47=0.23
SBS20+SBS84	0.45306	SBS20=0.43;SBS84=0.57
SBS2+SBS8	0.453021	SBS2=0.13;SBS8=0.87
SBS86+SBS93	0.452988	SBS86=0.27;SBS93=0.73
SBS20+SBS85	0.452829	SBS20=0.44;SBS85=0.56
SBS20+SBS88	0.452389	SBS20=0.51;SBS88=0.49
SBS22+SBS31	0.452264	SBS22=0.08;SBS31=0.92
SBS47+SBS50	0.452138	SBS47=0.21;SBS50=0.79
SBS31+SBS35	0.45198	SBS31=0.85;SBS35=0.15
SBS10b+SBS84	0.451804	SBS10b=0.27;SBS84=0.73
SBS13+SBS23	0.45176	SBS13=0.18;SBS23=0.82
SBS31+SBS48	0.451615	SBS31=0.97;SBS48=0.03
SBS10c+SBS57	0.451465	SBS10c=0.44;SBS57=0.56
SBS7b+SBS90	0.451391	SBS7b=0.92;SBS90=0.08
SBS16+SBS85	0.451304	SBS16=0.55;SBS85=0.45
SBS23+SBS60	0.451246	SBS23=0.86;SBS60=0.14
SBS9+SBS55	0.451205	SBS9=0.84;SBS55=0.16
SBS47+SBS57	0.451082	SBS47=0.39;SBS57=0.61
SBS7b+SBS48	0.451019	SBS7b=0.96;SBS48=0.04
SBS19+SBS45	0.450999	SBS19=0.7;SBS45=0.3
SBS8+SBS88	0.450902	SBS8=0.71;SBS88=0.29
SBS10c+SBS24	0.450823	SBS10c=0.38;SBS24=0.62
SBS4+SBS43	0.450655	SBS4=0.72;SBS43=0.28
SBS4+SBS86	0.450637	SBS4=0.65;SBS86=0.35
SBS17b+SBS31	0.450524	SBS17b=0.02;SBS31=0.98
SBS35+SBS85	0.450225	SBS35=0.54;SBS85=0.46
SBS20+SBS33	0.450198	SBS20=0.6;SBS33=0.4
SBS19+SBS84	0.450197	SBS19=0.51;SBS84=0.49
SBS7b+SBS17b	0.450164	SBS7b=0.96;SBS17b=0.04
SBS21+SBS35	0.449986	SBS21=0.36;SBS35=0.64
SBS31+SBS90	0.449972	SBS31=0.99;SBS90=0.01
SBS7a+SBS7b	0.44976	SBS7a=0.06;SBS7b=0.94
SBS7a+SBS35	0.449688	SBS7a=0.31;SBS35=0.69
SBS24+SBS55	0.449439	SBS24=0.76;SBS55=0.24
SBS16+SBS53	0.449426	SBS16=0.72;SBS53=0.28
SBS13+SBS51	0.449414	SBS13=0.12;SBS51=0.88
SBS16+SBS36	0.449001	SBS16=0.68;SBS36=0.32
SBS29+SBS86	0.448909	SBS29=0.6;SBS86=0.4
SBS85+SBS93	0.448479	SBS85=0.29;SBS93=0.71
SBS16+SBS17a	0.448225	SBS16=0.78;SBS17a=0.22
SBS53+SBS93	0.448153	SBS53=0.16;SBS93=0.84
SBS7d+SBS9	0.448083	SBS7d=0.16;SBS9=0.84
SBS4+SBS7d	0.447965	SBS4=0.76;SBS7d=0.24
SBS2+SBS4	0.447819	SBS2=0.15;SBS4=0.85
SBS49+SBS50	0.447778	SBS49=0.07;SBS50=0.93
SBS7c+SBS23	0.447711	SBS7c=0.25;SBS23=0.75
SBS34+SBS50	0.447648	SBS34=0.09;SBS50=0.91
SBS8+SBS20	0.447614	SBS8=0.71;SBS20=0.29
SBS50+SBS59	0.44736	SBS50=0.93;SBS59=0.07
SBS8+SBS43	0.447316	SBS8=0.76;SBS43=0.24
SBS50+SBS60	0.447257	SBS50=0.94;SBS60=0.06
SBS50+SBS56	0.447185	SBS50=0.92;SBS56=0.08
SBS10d+SBS50	0.446839	SBS10d=0.09;SBS50=0.91
SBS22+SBS23	0.446422	SBS22=0.26;SBS23=0.74
SBS28+SBS50	0.446359	SBS28=0.07;SBS50=0.93
SBS14+SBS16	0.446349	SBS14=0.28;SBS16=0.72
SBS7d+SBS29	0.446144	SBS7d=0.29;SBS29=0.71
SBS10a+SBS50	0.445785	SBS10a=0.05;SBS50=0.95
SBS2+SBS84	0.445651	SBS2=0.21;SBS84=0.79
SBS19+SBS38	0.445644	SBS19=0.75;SBS38=0.25
SBS9+SBS93	0.445502	SBS9=0.52;SBS93=0.48
SBS8+SBS24	0.445489	SBS8=0.56;SBS24=0.44
SBS36+SBS93	0.445478	SBS36=0.19;SBS93=0.81
SBS29+SBS43	0.444835	SBS29=0.68;SBS43=0.32
SBS33+SBS41	0.444424	SBS33=0.29;SBS41=0.71
SBS55+SBS84	0.444401	SBS55=0.31;SBS84=0.69
SBS9+SBS45	0.444355	SBS9=0.86;SBS45=0.14
SBS50+SBS52	0.443933	SBS50=0.95;SBS52=0.05
SBS84+SBS86	0.443674	SBS84=0.56;SBS86=0.44
SBS50+SBS91	0.44365	SBS50=0.95;SBS91=0.05
SBS23+SBS84	0.443231	SBS23=0.61;SBS84=0.39
SBS50+SBS90	0.443053	SBS50=0.95;SBS90=0.05
SBS10d+SBS23	0.442706	SBS10d=0.17;SBS23=0.83
SBS9+SBS38	0.44267	SBS9=0.88;SBS38=0.12
SBS48+SBS50	0.442635	SBS48=0.03;SBS50=0.97
SBS9+SBS14	0.442503	SBS9=0.85;SBS14=0.15
SBS23+SBS56	0.442359	SBS23=0.84;SBS56=0.16
SBS14+SBS93	0.442261	SBS14=0.16;SBS93=0.84
SBS19+SBS23	0.442244	SBS19=0.4;SBS23=0.6
SBS16+SBS45	0.442026	SBS16=0.75;SBS45=0.25
SBS23+SBS49	0.441838	SBS23=0.87;SBS49=0.13
SBS7c+SBS51	0.441771	SBS7c=0.15;SBS51=0.85
SBS10b+SBS29	0.441487	SBS10b=0.23;SBS29=0.77
SBS17b+SBS50	0.44147	SBS17b=0.02;SBS50=0.98
SBS10b+SBS57	0.441367	SBS10b=0.24;SBS57=0.76
SBS23+SBS27	0.441341	SBS23=0.82;SBS27=0.18
SBS18+SBS20	0.441238	SBS18=0.59;SBS20=0.41
SBS2+SBS29	0.441101	SBS2=0.18;SBS29=0.82
SBS2+SBS19	0.440784	SBS2=0.19;SBS19=0.81
SBS7d+SBS93	0.440698	SBS7d=0.16;SBS93=0.84
SBS9+SBS10c	0.440545	SBS9=0.76;SBS10c=0.24
SBS4+SBS55	0.440296	SBS4=0.78;SBS55=0.22
SBS88+SBS93	0.440091	SBS88=0.22;SBS93=0.78
SBS17a+SBS93	0.440047	SBS17a=0.11;SBS93=0.89
SBS9+SBS85	0.440009	SBS9=0.74;SBS85=0.26
SBS8+SBS55	0.439869	SBS8=0.81;SBS55=0.19
SBS33+SBS88	0.439784	SBS33=0.41;SBS88=0.59
SBS29+SBS55	0.439737	SBS29=0.73;SBS55=0.27
SBS17a+SBS24	0.439704	SBS17a=0.18;SBS24=0.82
SBS45+SBS93	0.439467	SBS45=0.14;SBS93=0.86
SBS7d+SBS8	0.439352	SBS7d=0.2;SBS8=0.8
SBS33+SBS85	0.43931	SBS33=0.35;SBS85=0.65
SBS16+SBS38	0.439244	SBS16=0.79;SBS38=0.21
SBS8+SBS85	0.439191	SBS8=0.67;SBS85=0.33
SBS51+SBS55	0.438865	SBS51=0.88;SBS55=0.12
SBS29+SBS47	0.438729	SBS29=0.64;SBS47=0.36
SBS23+SBS52	0.438634	SBS23=0.87;SBS52=0.13
SBS49+SBS51	0.438328	SBS49=0.07;SBS51=0.93
SBS20+SBS29	0.438216	SBS20=0.38;SBS29=0.62
SBS51+SBS59	0.438124	SBS51=0.93;SBS59=0.07
SBS23+SBS59	0.438085	SBS23=0.88;SBS59=0.12
SBS23+SBS34	0.437654	SBS23=0.86;SBS34=0.14
SBS23+SBS91	0.437189	SBS23=0.87;SBS91=0.13
SBS38+SBS93	0.437159	SBS38=0.11;SBS93=0.89
SBS18+SBS86	0.4371	SBS18=0.58;SBS86=0.42
SBS20+SBS21	0.437023	SBS20=0.55;SBS21=0.45
SBS2+SBS57	0.436663	SBS2=0.18;SBS57=0.82
SBS9+SBS36	0.436506	SBS9=0.85;SBS36=0.15
SBS10a+SBS51	0.436473	SBS10a=0.05;SBS51=0.95
[truncated: 1,005 more rows]

## Sheet: Table S6 AID motifs in TCGA
Table S6. AID motifs contribution of mutations present in 6 cancer type on TCGA
TCGA cancer	Name	AID Motifs	Count	Percentage
hnsc_tcga	Head and Neck squamous cell carcinoma	None	51161	76.2175
hnsc_tcga	Head and Neck squamous cell carcinoma	RCG	6674	9.94264
hnsc_tcga	Head and Neck squamous cell carcinoma	WA	5942	8.85214
hnsc_tcga	Head and Neck squamous cell carcinoma	WRCY	3348	4.98771
kirc_tcga	Kidney Chromophobe	None	16015	66.2927
kirc_tcga	Kidney Chromophobe	RCG	1901	7.86903
kirc_tcga	Kidney Chromophobe	WA	4447	18.408
kirc_tcga	Kidney Chromophobe	WRCY	1795	7.43025
luad_tcga	Lung adenocarcinoma	None	160977	77.1243
luad_tcga	Lung adenocarcinoma	RCG	15728	7.53531
luad_tcga	Lung adenocarcinoma	WA	17472	8.37086
luad_tcga	Lung adenocarcinoma	WRCY	14547	6.96949
lusc_tcga	Lung squamous cell carcinoma	None	47897	77.9003
lusc_tcga	Lung squamous cell carcinoma	RCG	4528	7.3644
lusc_tcga	Lung squamous cell carcinoma	WA	5312	8.63951
lusc_tcga	Lung squamous cell carcinoma	WRCY	3748	6.0958
ov_tcga	Ovarian serous cystadenocarcinoma	None	3977	67.7282
ov_tcga	Ovarian serous cystadenocarcinoma	RCG	661	11.2568
ov_tcga	Ovarian serous cystadenocarcinoma	WA	771	13.1301
ov_tcga	Ovarian serous cystadenocarcinoma	WRCY	463	7.88488
thca_tcga	Thyroid carcinoma	None	4511	67.168
thca_tcga	Thyroid carcinoma	RCG	809	12.0459
thca_tcga	Thyroid carcinoma	WA	832	12.3883
thca_tcga	Thyroid carcinoma	WRCY	564	8.39786
